# Supplementary material for: A polycyclic scaffold identified by structure-based drug design effectively inhibits the human P2X7 receptor
Source: Nat Commun. 2025 Sep 15;16:8283. doi: 10.1038/s41467-025-62643-8 (PMC12436592; doi:10.1038/s41467-025-62643-8)
Supplement: Supplementary file 4 — Source Data [file 41467_2025_62643_MOESM4_ESM.xlsx]

## Sheet: Fig. 2A
Figure 2A
	hP2X7R EC50					mP2X7R EC50					rP2X7R EC50
	[ATP] (μM)	Normalized response 1	Normalized response 2	Normalized response 3		[ATP] (μM)	Normalized response 1	Normalized response 2	Normalized response 3		[ATP] (μM)	Normalized response 1	Normalized response 2	Normalized response 3
	3000	1.04444	1.03529	1.02941		3000	1	1	0.9		3000	1	1	0.969136
	1000	1	1.00952	0.947368		1000	1	1	0.88		1000	0.98	0.957062	0.99537
	333	0.911111	0.941176	0.970588		333	0.86	0.85	0.84		333	0.95	0.927574	1
	111	0.577778	0.682353	0.588235		111	0.66	0.68	0.73		111	0.82	0.796172	0.934414
	37	0.2	0.205882	0.145614		37	0.27	0.22	0.15		37	0.41	0.537506	0.634259
	12.3	0.0108333	0.047619	0.0106838		12.3	0.03	0.02	0.05		11	0.05	0.112778	0.158179
	3.7	0.005	0.0142857	0.0315789		3.7	0.017	0.013	0.009		2	0	0	0
						1.2	0.02	0.01	0.01

## Sheet: Fig. 2B
Figure 2B
	Time (s)	Data1	Fit1	Data1	Fit1	Data1	Fit1	Data1	Fit1		Time (s)	Data1	Fit1	Data1	Fit1	Data1	Fit1	Data1	Fit1	Data1	Fit1		Time (s)	Data1	Fit1	Data1	Fit1	Data1	Fit1	Data1	Fit1
	0	0.0165493	0	0.0167637	0	0.00508151	0	0.00113166	0		0	0.056455	0	0.0193005	0	0.0155782	0	0.00184548	0	0.0151745	0		0	0.0222107	0	0.0157106	0	0.00766443	0	0.00382269	0
	0.2	0.01764	0.00115582	0.0168542	0.000720608	0.00583861	0.000434351	0.0024718	0.000194746		0.2	0.0580215	0.0134759	0.0201793	0.00373904	0.0153444	0.00134453	0.00201439	0.000512728	0.0128532	0.000400753		0.2	0.0221673	0.00186032	0.0149541	0.000923011	0.00722053	0.000490138	0.00333059	0.000313454
	0.4	0.0193483	0.002286	0.0174794	0.00142852	0.00739759	0.00086293	0.00414134	0.000387493		0.4	0.0608204	0.0250003	0.0228745	0.00732891	0.0161978	0.00265692	0.00288518	0.00101874	0.0124979	0.000797728		0.4	0.0219995	0.00359534	0.0144887	0.00181737	0.00707537	0.000968178	0.00297017	0.00062107
	0.6	0.0210541	0.00339114	0.0185351	0.00212396	0.00899275	0.00128582	0.00634932	0.000578261		0.6	0.0637422	0.0348558	0.0257954	0.0107756	0.0165677	0.00393792	0.0035384	0.00151811	0.0110745	0.00119096		0.6	0.0220787	0.00521348	0.0147234	0.00268397	0.00769456	0.00143442	0.00341892	0.000922959
	0.8	0.0230147	0.00447177	0.0188014	0.00280715	0.0100103	0.00170308	0.00756058	0.000767071		0.8	0.065965	0.043284	0.0284182	0.0140847	0.0165811	0.0051883	0.0044509	0.00201094	0.00942678	0.00158048		0.8	0.0225563	0.00672263	0.0147489	0.00352368	0.00853809	0.00188915	0.00396148	0.00121923
	1	0.0247795	0.00552844	0.0193313	0.0034783	0.0113586	0.0021148	0.00944978	0.000953942		1	0.0676685	0.0504916	0.0304879	0.0172619	0.0161429	0.00640878	0.00516432	0.00249732	0.00772208	0.00196633		1	0.0234804	0.00813012	0.0152034	0.00433731	0.00971472	0.00233266	0.00403211	0.00150998
	1.2	0.0265982	0.00656168	0.0200078	0.00413762	0.0127928	0.00252106	0.0108259	0.00113889		1.2	0.0703111	0.0566555	0.0333797	0.0203123	0.0167322	0.00760008	0.00602798	0.00297731	0.00730154	0.00234855		1.2	0.0239029	0.00944281	0.0147581	0.0051257	0.0103919	0.00276522	0.00430157	0.00179531
	1.4	0.0281603	0.00757202	0.0209718	0.00478533	0.0137603	0.00292191	0.011931	0.00132195		1.4	0.0732222	0.0619267	0.0362565	0.023241	0.0173919	0.0087629	0.00750836	0.00345102	0.00640983	0.00272715		1.4	0.0240847	0.0106671	0.0149177	0.00588961	0.0108865	0.00318711	0.00419855	0.00207533
	1.6	0.0289274	0.00855996	0.0210575	0.00542163	0.0140574	0.00331744	0.0120708	0.00150312		1.6	0.0748318	0.0664345	0.0390357	0.0260528	0.0176348	0.00989791	0.00849209	0.00391852	0.00598427	0.00310219		1.6	0.0243428	0.0118089	0.0149046	0.00662981	0.0113791	0.00359858	0.00415399	0.00235014
	1.8	0.0291548	0.00952599	0.0216518	0.00604672	0.0138447	0.00370771	0.0126879	0.00168244		1.8	0.0763862	0.0702896	0.0420656	0.0287525	0.0185948	0.0110058	0.0100079	0.00437989	0.00641032	0.00347369		1.8	0.0249092	0.0128738	0.0151487	0.00734703	0.0118673	0.0039999	0.00440464	0.00261983
	2	0.0296913	0.0104706	0.0224234	0.00666079	0.0138486	0.0040928	0.0128402	0.00185991		2	0.0766346	0.0735863	0.0439254	0.0313445	0.0195487	0.0120872	0.0105751	0.00483521	0.00682325	0.00384169		2	0.0260709	0.0138669	0.015946	0.008042	0.0131432	0.00439131	0.00521121	0.0028845
	2.2	0.0300277	0.0113943	0.0228868	0.00726404	0.0138459	0.00447277	0.0130867	0.00203556		2.2	0.0772087	0.0764057	0.046062	0.0338331	0.0207827	0.0131427	0.0121642	0.00528457	0.00764311	0.00420622		2.2	0.0269963	0.0147932	0.0161461	0.00871539	0.0140672	0.00477306	0.00529393	0.00314424
	2.4	0.0295903	0.0122975	0.0221944	0.00785667	0.0127747	0.0048477	0.0124886	0.00220941		2.4	0.0786238	0.0788167	0.0483447	0.0362224	0.02248	0.014173	0.0134555	0.00572804	0.00884703	0.00456731		2.4	0.0266809	0.015657	0.0159244	0.00936788	0.0149413	0.00514538	0.00501621	0.00339914
	2.6	0.0291998	0.0131806	0.0226892	0.00843885	0.0132925	0.00521764	0.0128695	0.00238147		2.6	0.0787771	0.0808786	0.0493232	0.0385163	0.0238018	0.0151787	0.0136869	0.0061657	0.00897835	0.004925		2.6	0.0260327	0.0164627	0.0148665	0.0100001	0.0144088	0.00550852	0.00411328	0.0036493
	2.8	0.0283303	0.0140442	0.0216947	0.00901078	0.0125643	0.00558267	0.0114335	0.00255177		2.8	0.0792771	0.0826419	0.050942	0.0407188	0.0251417	0.0161603	0.0139094	0.00659762	0.00921011	0.00527932		2.8	0.0256871	0.0172141	0.0140491	0.0106127	0.0137073	0.00586269	0.00315159	0.0038948
	3	0.0276598	0.0148887	0.0217417	0.00957263	0.0122712	0.00594284	0.0104139	0.00272032		3	0.0794575	0.0841498	0.052706	0.0428334	0.0265399	0.0171184	0.0152166	0.00702388	0.00855156	0.00563029		3	0.0256262	0.0179149	0.0138965	0.0112063	0.0138283	0.00620813	0.00434744	0.00413572
	3.2	0.0278619	0.0157144	0.0219037	0.0101246	0.0122205	0.00629824	0.0102899	0.00288713		3.2	0.0799077	0.0854394	0.0537945	0.0448636	0.0275781	0.0180536	0.015483	0.00744455	0.00946583	0.00597796		3.2	0.0248432	0.0185685	0.0134345	0.0117815	0.0126811	0.00654503	0.00373776	0.00437216
	3.4	0.0281637	0.0165218	0.0223494	0.0106668	0.0126395	0.00664891	0.0106916	0.00305224		3.4	0.0798418	0.0865422	0.0546258	0.0468129	0.028558	0.0189665	0.0148881	0.00785971	0.00872815	0.00632234		3.4	0.0238903	0.0191781	0.0131662	0.0123388	0.0126724	0.00687362	0.00391555	0.0046042
	3.6	0.0285287	0.0173113	0.0226217	0.0111995	0.0139071	0.00699492	0.010761	0.00321565		3.6	0.0805095	0.0874853	0.0549921	0.0486844	0.0293103	0.0198576	0.0154875	0.00826943	0.00849554	0.00666348		3.6	0.0228944	0.0197466	0.0122476	0.0128788	0.0125864	0.0071941	0.00433379	0.00483192
	3.8	0.0278967	0.0180833	0.0214999	0.0117228	0.0125844	0.00733633	0.00993993	0.00337738		3.8	0.0805703	0.0882918	0.0556986	0.0504812	0.0306474	0.0207273	0.0155058	0.00867377	0.00880518	0.0070014		3.8	0.0229355	0.0202768	0.0120124	0.0134021	0.0125914	0.00750667	0.00445031	0.00505539
	4	0.0274484	0.0188382	0.0220021	0.0122368	0.0135555	0.00767321	0.0097358	0.00353745		4	0.0812496	0.0889815	0.0575609	0.0522063	0.0324101	0.0215763	0.0169527	0.00907282	0.00936326	0.00733614		4	0.02267	0.0207713	0.0118476	0.0139091	0.0118043	0.00781153	0.00450748	0.00527471
	4.2	0.0270039	0.0195764	0.0209227	0.0127419	0.0126489	0.00800561	0.00883133	0.00369588		4.2	0.0815308	0.0895714	0.057143	0.0538626	0.033065	0.0224049	0.0173569	0.00946664	0.0090335	0.00766772		4.2	0.0221159	0.0212325	0.012647	0.0144004	0.0119968	0.00810886	0.00428249	0.00548994
	4.4	0.0269934	0.0202982	0.0208432	0.013238	0.0137644	0.00833359	0.00878617	0.00385268		4.4	0.0817504	0.0900758	0.0582306	0.0554529	0.033471	0.0232137	0.0181188	0.0098553	0.00977472	0.00799617		4.4	0.0221669	0.0216626	0.0137369	0.0148764	0.0125129	0.00839885	0.00503667	0.00570116
	4.6	0.0280206	0.021004	0.0209062	0.0137253	0.0145782	0.00865722	0.00907942	0.00400788		4.6	0.08185	0.0905071	0.058536	0.0569797	0.0329696	0.0240032	0.0181858	0.0102389	0.00906645	0.00832153		4.6	0.0218285	0.0220637	0.0149607	0.0153377	0.0130438	0.00868168	0.00580347	0.00590845
	4.8	0.027925	0.0216941	0.0198171	0.0142041	0.0139806	0.00897655	0.00782291	0.00416147		4.8	0.0820929	0.090876	0.0594778	0.0584455	0.0331886	0.0247739	0.0190841	0.0106174	0.0100885	0.00864382		4.8	0.0225803	0.0224379	0.0155786	0.0157846	0.0137229	0.00895753	0.00674239	0.00611188
	5	0.0284928	0.0223689	0.0200022	0.0146745	0.0148251	0.00929163	0.00865822	0.0043135		5	0.0825007	0.0911915	0.0607318	0.059853	0.033266	0.0255261	0.0199295	0.010991	0.010862	0.00896307		5	0.0231855	0.0227868	0.016223	0.0162177	0.0143223	0.00922658	0.00666397	0.00631152
	5.2	0.0292475	0.0230288	0.0201353	0.0151365	0.014846	0.00960253	0.00852621	0.00446396		5.2	0.0834864	0.0914613	0.0624186	0.0612042	0.0342328	0.0262603	0.021148	0.0113597	0.0122902	0.00927931		5.2	0.0232928	0.0231122	0.0162518	0.0166373	0.0145067	0.00948898	0.00796799	0.00650745
	5.4	0.0298116	0.0236741	0.0199981	0.0155905	0.0143325	0.0099093	0.00785412	0.00461287		5.4	0.0841117	0.091692	0.0629389	0.0625016	0.0338658	0.0269769	0.022086	0.0117235	0.0120214	0.00959256		5.4	0.0231751	0.0234157	0.0173608	0.0170439	0.014727	0.00974491	0.00826369	0.00669972
	5.6	0.0297949	0.024305	0.0190912	0.0160364	0.0134077	0.010212	0.00691569	0.00476026		5.6	0.0828656	0.0918893	0.0630437	0.0637472	0.0330838	0.0276764	0.0220329	0.0120826	0.012312	0.00990287		5.6	0.0237694	0.0236988	0.0178854	0.0174379	0.0150899	0.00999452	0.00980241	0.00688842
	5.8	0.0303193	0.0249219	0.0197335	0.0164745	0.0133555	0.0105107	0.00756483	0.00490614		5.8	0.0831803	0.0920581	0.0638139	0.0649431	0.0334049	0.0283592	0.022272	0.012437	0.012641	0.0102102		5.8	0.0238888	0.0239628	0.0180062	0.0178196	0.0149549	0.010238	0.0103053	0.0070736
	6	0.0320509	0.0255252	0.0203853	0.0169048	0.0140166	0.0108054	0.00862801	0.00505051		6	0.0829179	0.0922024	0.0637181	0.0660912	0.0331175	0.0290257	0.021775	0.0127867	0.0122775	0.0105147		6	0.024834	0.024209	0.0186206	0.0181895	0.0157987	0.0104754	0.0107402	0.00725533
	6.2	0.0317689	0.0261151	0.0202041	0.0173276	0.0139888	0.0110961	0.00901216	0.00519341		6.2	0.0833389	0.0923258	0.0643168	0.0671936	0.0331417	0.0296762	0.0229106	0.0131318	0.0122087	0.0108163		6.2	0.0246441	0.0244386	0.0187085	0.0185479	0.0166419	0.010707	0.0107662	0.00743368
	6.4	0.0315876	0.0266919	0.0199841	0.0177429	0.0132923	0.0113831	0.00884949	0.00533483		6.4	0.0837982	0.0924313	0.064385	0.068252	0.0338266	0.0303112	0.0223234	0.0134725	0.0125989	0.0111151		6.4	0.0238177	0.0246528	0.0188005	0.0188952	0.0165056	0.0109328	0.010903	0.00760871
	6.6	0.0314738	0.027256	0.0208101	0.0181509	0.014511	0.0116662	0.00946059	0.00547481		6.6	0.0829672	0.0925216	0.0646896	0.0692682	0.0344585	0.030931	0.0215372	0.0138086	0.012133	0.011411		6.6	0.0232318	0.0248525	0.0180584	0.0192317	0.0164634	0.0111531	0.0102314	0.00778047
	6.8	0.0319332	0.0278075	0.0207339	0.0185517	0.0142351	0.0119455	0.0100744	0.00561335		6.8	0.0828965	0.0925987	0.0656302	0.0702439	0.0351264	0.031536	0.0217495	0.0141404	0.013126	0.0117042		6.8	0.0231321	0.0250388	0.0182952	0.0195578	0.017146	0.011368	0.0106556	0.00794904
	7	0.0319191	0.0283468	0.0220384	0.0189455	0.0146789	0.0122212	0.0104462	0.00575046		7	0.0819408	0.0926647	0.0661986	0.0711806	0.0351181	0.0321265	0.0224932	0.0144678	0.0127358	0.0119946		7	0.0227341	0.0252125	0.0183469	0.0198737	0.0171664	0.0115775	0.0108113	0.00811447
	7.2	0.0320467	0.0288741	0.0225879	0.0193323	0.0154612	0.0124931	0.010671	0.00588617		7.2	0.082209	0.0927212	0.0663308	0.0720799	0.0360925	0.0327029	0.0221661	0.0147909	0.0132173	0.0122822		7.2	0.0219468	0.0253746	0.0171773	0.0201799	0.0173034	0.0117819	0.0103523	0.00827682
	7.4	0.031281	0.0293898	0.0225889	0.0197123	0.0154991	0.0127615	0.00952342	0.00602049		7.4	0.0820632	0.0927695	0.066626	0.0729434	0.0367041	0.0332655	0.0213748	0.0151098	0.0125221	0.0125672		7.4	0.0224894	0.0255257	0.0177059	0.0204765	0.0177962	0.0119812	0.0109426	0.00843615
	7.6	0.0307144	0.029894	0.0237719	0.0200856	0.0161078	0.0130263	0.00936504	0.00615342		7.6	0.0820581	0.0928107	0.067458	0.0737724	0.0373712	0.0338147	0.0215681	0.0154245	0.0131631	0.0128494		7.6	0.0231757	0.0256666	0.0176707	0.0207639	0.0179382	0.0121756	0.0107436	0.00859251
	7.8	0.0304183	0.030387	0.0234158	0.0204523	0.0151654	0.0132876	0.00893692	0.00628499		7.8	0.081822	0.092846	0.0685721	0.0745684	0.0383269	0.0343507	0.0220575	0.015735	0.0140214	0.013129		7.8	0.0238381	0.025798	0.0182369	0.0210424	0.0182211	0.0123653	0.0111996	0.00874596
	8	0.029663	0.0308692	0.0243253	0.0208126	0.015285	0.0135454	0.00857008	0.00641521		8	0.0814745	0.0928762	0.0690659	0.0753326	0.0393096	0.0348739	0.0225238	0.0160415	0.0142115	0.013406		8	0.0237236	0.0259206	0.0182332	0.0213123	0.0175391	0.0125502	0.0106787	0.00889655
	8.2	0.0292459	0.0313406	0.0234064	0.0211665	0.0151166	0.0137998	0.00827478	0.0065441		8.2	0.0808683	0.092902	0.0685053	0.0760663	0.0392283	0.0353846	0.0219428	0.016344	0.0140262	0.0136803		8.2	0.0240635	0.026035	0.0189049	0.0215738	0.0173565	0.0127306	0.0101689	0.00904434
	8.4	0.0300556	0.0318015	0.0244689	0.0215142	0.0169204	0.0140508	0.0088002	0.00667166		8.4	0.0801407	0.0929241	0.0692578	0.0767707	0.0392835	0.0358831	0.0221545	0.0166425	0.0150587	0.0139521		8.4	0.0253047	0.0261416	0.0192599	0.0218272	0.0176047	0.0129065	0.0109161	0.00918937
	8.6	0.0317365	0.0322523	0.0251157	0.0218558	0.0176701	0.0142984	0.00914853	0.00679791		8.6	0.0806505	0.092943	0.0700547	0.0774471	0.0394818	0.0363697	0.0221388	0.0169372	0.0162092	0.0142213		8.6	0.0255535	0.026241	0.019712	0.0220727	0.0180052	0.0130781	0.0107284	0.00933171
	8.8	0.0316053	0.032693	0.0253849	0.0221913	0.0173733	0.0145428	0.00856887	0.00692286		8.8	0.0807393	0.0929591	0.0717932	0.0780964	0.0401629	0.0368446	0.0231828	0.0172279	0.017373	0.014488		8.8	0.0265974	0.0263338	0.0201109	0.0223105	0.0182133	0.0132454	0.0110728	0.00947139
	9	0.0325852	0.033124	0.0256709	0.0225209	0.0180069	0.0147839	0.00942996	0.00704653		9	0.0809891	0.092973	0.0726136	0.0787199	0.0406006	0.0373082	0.0245515	0.0175148	0.0179936	0.0147521		9	0.0268143	0.0264203	0.0210376	0.022541	0.0187695	0.0134086	0.0107394	0.00960847
	9.2	0.0336178	0.0335455	0.025497	0.0228447	0.0178082	0.0150219	0.00944985	0.00716894		9.2	0.080558	0.0929848	0.0724395	0.0793185	0.0402092	0.0377607	0.0250577	0.017798	0.0182772	0.0150138		9.2	0.0264161	0.026501	0.0210932	0.0227644	0.0187904	0.0135678	0.0106559	0.009743
	9.4	0.0343434	0.0339575	0.0246934	0.0231629	0.017778	0.0152566	0.00879213	0.00729008		9.4	0.0808814	0.0929949	0.0727276	0.0798932	0.0399901	0.0382024	0.0252877	0.0180775	0.0181894	0.0152729		9.4	0.0260023	0.0265762	0.0207951	0.0229808	0.0179121	0.013723	0.00958993	0.00987503
	9.6	0.0348943	0.0343605	0.0242735	0.0234754	0.0181308	0.0154883	0.00887476	0.00740998		9.6	0.0807293	0.0930035	0.0726505	0.0804449	0.0399174	0.0386335	0.0257279	0.0183533	0.0182115	0.0155297		9.6	0.0251922	0.0266464	0.0196075	0.0231905	0.0169545	0.0138744	0.00920777	0.0100046
	9.8	0.035668	0.0347545	0.0245134	0.0237824	0.0190482	0.0157168	0.00997497	0.00752865		9.8	0.0811587	0.0930109	0.0731764	0.0809747	0.0403392	0.0390543	0.0261842	0.0186255	0.0183124	0.015784		9.8	0.02442	0.0267118	0.0194384	0.0233937	0.0161829	0.0140221	0.00823009	0.0101317
	10	0.0369799	0.0351398	0.0246677	0.024084	0.0196062	0.0159424	0.0109506	0.0076461		10	0.0816778	0.0930172	0.0728147	0.0814833	0.0397534	0.0394651	0.0265473	0.0188941	0.0182472	0.0160359		10	0.024047	0.0267729	0.0197715	0.0235906	0.0156315	0.0141662	0.00773289	0.0102565
	10.2	0.0368144	0.0355165	0.0246238	0.0243803	0.0189158	0.0161649	0.0109176	0.00776235		10.2	0.0814978	0.0930226	0.0727589	0.0819716	0.0396614	0.039866	0.0268926	0.0191592	0.0174821	0.0162855		10.2	0.0233817	0.0268298	0.0192703	0.0237813	0.0153957	0.0143066	0.00706042	0.010379
	10.4	0.0378978	0.0358849	0.0246704	0.0246713	0.0190318	0.0163845	0.0118754	0.0078774		10.4	0.0818605	0.0930272	0.0727375	0.0824405	0.0398133	0.0402574	0.0256832	0.0194208	0.0174126	0.0165327		10.4	0.0229583	0.0268829	0.0186758	0.0239662	0.0138894	0.0144437	0.0055481	0.0104992
	10.6	0.0382439	0.0362451	0.025068	0.0249572	0.0198789	0.0166011	0.0132107	0.00799128		10.6	0.0816814	0.0930312	0.0727486	0.0828906	0.0400196	0.0406393	0.026612	0.019679	0.0175815	0.0167775		10.6	0.0226527	0.0269324	0.0188708	0.0241453	0.0138505	0.0145773	0.00439189	0.0106171
	10.8	0.0389282	0.0365973	0.0253411	0.0252381	0.0194165	0.0168149	0.0142169	0.00810398		10.8	0.0825279	0.0930345	0.0724504	0.0833228	0.040358	0.0410122	0.0276103	0.0199338	0.0177312	0.0170201		10.8	0.0232211	0.0269786	0.0196869	0.0243188	0.0138512	0.0147076	0.00449135	0.0107329
	11	0.0386263	0.0369418	0.025039	0.0255141	0.0197844	0.0170259	0.0139346	0.00821552		11	0.0825004	0.0930374	0.0722287	0.0837378	0.0404554	0.0413761	0.027997	0.0201853	0.0167678	0.0172604		11	0.0234867	0.0270216	0.0193546	0.024487	0.013704	0.0148347	0.00396056	0.0108465
	11.2	0.0380721	0.0372785	0.0249606	0.0257852	0.0199123	0.017234	0.013681	0.00832592		11.2	0.0829549	0.0930399	0.0721469	0.0841362	0.041042	0.0417314	0.0272528	0.0204335	0.0167924	0.0174984		11.2	0.0239147	0.0270618	0.0194814	0.02465	0.01373	0.0149587	0.00438856	0.0109579
	11.4	0.0378601	0.0376079	0.025546	0.0260515	0.019365	0.0174394	0.0135975	0.00843519		11.4	0.0831358	0.093042	0.0718955	0.0845187	0.0413982	0.0420781	0.0265227	0.0206784	0.0165288	0.0177341		11.4	0.0245122	0.0270993	0.0196965	0.0248078	0.0130991	0.0150796	0.00439642	0.0110673
	11.6	0.0384604	0.0379299	0.0263322	0.0263131	0.0193129	0.017642	0.0142372	0.00854334		11.6	0.0832128	0.0930438	0.0722583	0.0848859	0.0419822	0.0424166	0.026372	0.0209201	0.0157909	0.0179677		11.6	0.024888	0.0271342	0.01954	0.0249608	0.0129978	0.0151976	0.0050389	0.0111747
	11.8	0.03893	0.0382448	0.0259369	0.0265701	0.0189939	0.017842	0.0137167	0.00865037		11.8	0.0832821	0.0930454	0.0725709	0.0852385	0.0415524	0.0427469	0.0265849	0.0211587	0.0157873	0.018199		11.8	0.0261898	0.0271668	0.0200913	0.0251091	0.0135394	0.0153126	0.00587054	0.0112801
	12	0.038676	0.0385527	0.0263607	0.0268226	0.0184209	0.0180393	0.0131321	0.00875631		12	0.0829023	0.0930467	0.0722242	0.085577	0.0418934	0.0430694	0.0261505	0.0213941	0.0149339	0.0184281		12	0.0266311	0.0271972	0.0194877	0.0252527	0.0128532	0.0154248	0.00617336	0.0113835
	12.2	0.0393905	0.0388537	0.0267336	0.0270706	0.019425	0.0182339	0.012977	0.00886115		12.2	0.0835915	0.0930478	0.0728678	0.085902	0.0416756	0.0433842	0.0258513	0.0216264	0.0153482	0.0186551		12.2	0.027479	0.0272255	0.0198318	0.0253919	0.0130575	0.0155342	0.00723338	0.0114849
	12.4	0.0397089	0.0391481	0.0275371	0.0273143	0.019231	0.018426	0.0121773	0.00896493		12.4	0.084108	0.0930488	0.0735003	0.0862141	0.0414549	0.0436914	0.0262537	0.0218557	0.0163448	0.01888		12.4	0.0283846	0.027252	0.020624	0.0255267	0.0140354	0.0156409	0.00844775	0.0115845
	12.6	0.0403776	0.039436	0.0273047	0.0275537	0.0195639	0.0186156	0.0120815	0.00906763		12.6	0.0846926	0.0930496	0.0737377	0.0865137	0.041608	0.0439913	0.0261854	0.022082	0.0164463	0.0191027		12.6	0.0279188	0.0272766	0.0213797	0.0256574	0.0146718	0.015745	0.00857702	0.0116823
	12.8	0.0395298	0.0397175	0.026962	0.0277888	0.0184417	0.0188026	0.0111625	0.00916928		12.8	0.0845856	0.0930503	0.0747568	0.0868014	0.0420551	0.044284	0.0265964	0.0223053	0.0166071	0.0193234		12.8	0.0277776	0.0272996	0.0218647	0.025784	0.0155094	0.0158465	0.00854154	0.0117782
	13	0.0398199	0.0399927	0.0268542	0.0280198	0.0187196	0.0189871	0.0115932	0.00926989		13	0.0851184	0.0930509	0.0759285	0.0870775	0.0427689	0.0445697	0.0274229	0.0225257	0.0173042	0.0195419		13	0.0270921	0.0273211	0.021783	0.0259067	0.0160361	0.0159455	0.008447	0.0118723
	13.2	0.0400628	0.0402619	0.0267925	0.0282468	0.0189273	0.0191692	0.0110501	0.00936947		13.2	0.085298	0.0930514	0.0769356	0.0873427	0.0429449	0.0448486	0.0277242	0.0227432	0.018003	0.0197584		13.2	0.0268069	0.0273411	0.0210828	0.0260256	0.0159438	0.0160421	0.00852578	0.0119647
	13.4	0.0397469	0.040525	0.0258819	0.0284697	0.0195471	0.0193489	0.011001	0.00946802		13.4	0.0854711	0.0930519	0.0774745	0.0875973	0.043852	0.0451208	0.0280765	0.0229579	0.0187412	0.0199728		13.4	0.0266573	0.0273597	0.0212452	0.0261408	0.0159734	0.0161363	0.00892407	0.0120553
	13.6	0.0397886	0.0407824	0.0260791	0.0286887	0.0199446	0.0195261	0.01116	0.00956556		13.6	0.0854618	0.0930523	0.0773563	0.0878417	0.044365	0.0453865	0.0288508	0.0231697	0.0187471	0.0201853		13.6	0.0253895	0.0273771	0.0205284	0.0262524	0.0154843	0.0162281	0.00869759	0.0121443
	13.8	0.0402416	0.041034	0.0264758	0.0289039	0.0202536	0.019701	0.011563	0.0096621		13.8	0.0855133	0.0930526	0.0779788	0.0880764	0.0444224	0.0456458	0.0291817	0.0233788	0.0193359	0.0203957		13.8	0.0244946	0.0273933	0.0207756	0.0263605	0.0150791	0.0163177	0.00860912	0.0122316
	14	0.0405765	0.0412801	0.0266451	0.0291152	0.0197934	0.0198736	0.0112261	0.00975765		14	0.086262	0.0930529	0.0783482	0.0883017	0.0445546	0.045899	0.0297254	0.0235851	0.0200919	0.0206041		14	0.02335	0.0274085	0.020546	0.0264653	0.0146353	0.0164051	0.00865071	0.0123173
	14.2	0.0403958	0.0415207	0.0269978	0.0293229	0.0195773	0.0200439	0.0114639	0.00985222		14.2	0.0859889	0.0930531	0.078943	0.088518	0.0455482	0.0461461	0.0302562	0.0237887	0.0205323	0.0208106		14.2	0.0235128	0.0274226	0.0205456	0.0265669	0.0145419	0.0164903	0.00799214	0.0124014
	14.4	0.0404098	0.0417559	0.0278882	0.0295268	0.0209175	0.020212	0.0118751	0.00994581		14.4	0.0864801	0.0930533	0.0790268	0.0887257	0.0462541	0.0463873	0.0301623	0.0239897	0.0210641	0.0210151		14.4	0.023914	0.0274357	0.0217124	0.0266652	0.0146704	0.0165734	0.00771129	0.0124839
	14.6	0.0407569	0.041986	0.0287206	0.0297272	0.0209741	0.0203778	0.0119102	0.0100385		14.6	0.0874281	0.0930535	0.0793767	0.0889251	0.0479328	0.0466227	0.0315072	0.024188	0.0219743	0.0212177		14.6	0.0241013	0.027448	0.0224057	0.0267606	0.0149233	0.0166545	0.00829125	0.0125649
	14.8	0.0407501	0.0422109	0.0293561	0.0299241	0.0203957	0.0205414	0.0117713	0.0101301		14.8	0.0878057	0.0930536	0.0797077	0.0891165	0.0485687	0.0468525	0.0319666	0.0243837	0.0227681	0.0214184		14.8	0.0246973	0.0274595	0.0229245	0.0268529	0.0159538	0.0167335	0.00871144	0.0126444
	15	0.0402166	0.0424309	0.0297012	0.0301175	0.0209104	0.0207028	0.0119547	0.0102209		15	0.0867912	0.0930537	0.080221	0.0893003	0.0483593	0.0470768	0.0309302	0.0245769	0.0232625	0.0216172		15	0.0252395	0.0274701	0.0232566	0.0269425	0.0168204	0.0168107	0.00969045	0.0127223
	15.2	0.0400912	0.042646	0.0295619	0.0303075	0.0205401	0.0208621	0.0120634	0.0103107		15.2	0.0862319	0.0930539	0.0803679	0.0894768	0.0483484	0.0472957	0.0305927	0.0247675	0.0242823	0.0218141		15.2	0.0248128	0.0274801	0.0226097	0.0270292	0.0153792	0.0168859	0.00939267	0.0127989
	15.4	0.0409081	0.0428563	0.0298114	0.0304941	0.0206429	0.0210193	0.0118873	0.0103996		15.4	0.0854133	0.0930539	0.0798348	0.0896463	0.047506	0.0475094	0.0300571	0.0249556	0.0233508	0.0220092		15.4	0.0249453	0.0274894	0.0222315	0.0271132	0.0150641	0.0169592	0.00903848	0.012874
	15.6	0.0420687	0.0430619	0.0300519	0.0306774	0.0211477	0.0211744	0.0121852	0.0104876		15.6	0.0846583	0.093054	0.079566	0.0898089	0.0470017	0.047718	0.0290718	0.0251413	0.0226997	0.0222024		15.6	0.0252676	0.027498	0.022148	0.0271946	0.0152018	0.0170308	0.00948924	0.0129477
	15.8	0.0419472	0.043263	0.0301316	0.0308575	0.0203351	0.0213274	0.011458	0.0105746		15.8	0.0838685	0.0930541	0.0788342	0.0899651	0.0457028	0.0479216	0.0284376	0.0253245	0.0227781	0.0223938		15.8	0.0254449	0.0275061	0.0215717	0.0272735	0.0146381	0.0171005	0.00924585	0.0130201
	16	0.0413474	0.0434597	0.0298319	0.0310345	0.0196289	0.0214784	0.0104038	0.0106608		16	0.083934	0.0930542	0.0790677	0.0901151	0.0455877	0.0481204	0.0285198	0.0255053	0.0219827	0.0225834		16	0.025347	0.0275137	0.0215012	0.02735	0.0149589	0.0171686	0.00917142	0.0130911
	16.2	0.0416577	0.043652	0.0300994	0.0312083	0.020395	0.0216273	0.0104335	0.0107461		16.2	0.0850193	0.0930542	0.0797739	0.0902591	0.0459887	0.0483143	0.0289163	0.0256838	0.0235861	0.0227712		16.2	0.0258358	0.0275207	0.0219279	0.0274241	0.0143346	0.017235	0.00917384	0.0131608
	16.4	0.0414853	0.04384	0.0300912	0.0313791	0.019888	0.0217743	0.0105747	0.0108305		16.4	0.0853801	0.0930542	0.0800051	0.0903973	0.046523	0.0485037	0.0287934	0.0258599	0.0236856	0.0229573		16.4	0.0255073	0.0275272	0.0216398	0.0274959	0.0142143	0.0172997	0.00892242	0.0132291
	16.6	0.0424084	0.0440238	0.0298083	0.0315468	0.0208616	0.0219194	0.0115228	0.0109141		16.6	0.085203	0.0930543	0.0796028	0.09053	0.0465994	0.0486885	0.028784	0.0260337	0.0228826	0.0231416		16.6	0.026008	0.0275334	0.022741	0.0275654	0.0149182	0.0173628	0.00924154	0.0132962
	16.8	0.0424431	0.0442036	0.0302698	0.0317116	0.0206944	0.0220625	0.0119179	0.0109968		16.8	0.0847344	0.0930543	0.079715	0.0906574	0.0461298	0.0488689	0.028842	0.0262053	0.0225992	0.0233241		16.8	0.0264449	0.0275391	0.0233331	0.0276328	0.0147777	0.0174244	0.0090076	0.0133621
	17	0.0431255	0.0443794	0.0309182	0.0318735	0.0217942	0.0222037	0.0123533	0.0110786		17	0.0857788	0.0930543	0.0800354	0.0907798	0.0466345	0.049045	0.0298144	0.0263745	0.0222964	0.0235049		17	0.0261969	0.0275444	0.0235469	0.0276981	0.0143599	0.0174845	0.00953642	0.0134267
	17.2	0.0435981	0.0445513	0.0311989	0.0320326	0.02231	0.0223431	0.0127285	0.0111596		17.2	0.0851316	0.0930544	0.0793836	0.0908972	0.0466744	0.0492169	0.0299768	0.0265416	0.0221996	0.0236841		17.2	0.027283	0.0275493	0.0243476	0.0277614	0.0151421	0.0175431	0.0105014	0.0134902
	17.4	0.044467	0.0447193	0.0310658	0.0321888	0.023402	0.0224806	0.0140228	0.0112398		17.4	0.0850321	0.0930544	0.0782831	0.09101	0.0470103	0.0493846	0.0295626	0.0267065	0.0216831	0.0238615		17.4	0.0265717	0.027554	0.024636	0.0278227	0.0149547	0.0176002	0.0104847	0.0135524
	17.6	0.0450141	0.0448837	0.0315231	0.0323423	0.0234266	0.0226162	0.014546	0.0113192		17.6	0.0851171	0.0930544	0.0788648	0.0911183	0.0474231	0.0495484	0.0298852	0.0268692	0.0210616	0.0240373		17.6	0.0267201	0.0275583	0.0250916	0.0278821	0.0153367	0.0176559	0.0103928	0.0136135
	17.8	0.0449881	0.0450444	0.0317636	0.0324931	0.0236785	0.0227501	0.0149181	0.0113977		17.8	0.0858755	0.0930544	0.0798044	0.0912222	0.0480022	0.0497082	0.0312246	0.0270298	0.0218559	0.0242114		17.8	0.025907	0.0275623	0.0249211	0.0279396	0.0155528	0.0177103	0.0109092	0.0136734
	18	0.0446733	0.0452015	0.0316346	0.0326412	0.0237016	0.0228822	0.0151564	0.0114754		18	0.0867302	0.0930544	0.0804048	0.0913221	0.0482309	0.0498643	0.0318968	0.0271882	0.0218208	0.0243838		18	0.0259051	0.027566	0.0247407	0.0279954	0.0165491	0.0177633	0.0113608	0.0137323
	18.2	0.0437843	0.0453552	0.0319222	0.0327867	0.0232886	0.0230125	0.0150892	0.0115523		18.2	0.087501	0.0930544	0.0811632	0.0914179	0.0490857	0.0500165	0.032492	0.0273446	0.0224694	0.0245547		18.2	0.0271604	0.0275695	0.0255009	0.0280495	0.0174343	0.017815	0.0119681	0.01379
	18.4	0.0437935	0.0455054	0.0325414	0.0329297	0.0235781	0.0231411	0.0148316	0.0116285		18.4	0.0883591	0.0930544	0.0810511	0.0915099	0.049095	0.0501652	0.0319771	0.027499	0.0221339	0.0247239		18.4	0.0274517	0.0275728	0.0265962	0.0281018	0.0185472	0.0178654	0.0124181	0.0138467
	18.6	0.0444652	0.0456524	0.033347	0.0330701	0.023094	0.023268	0.0153126	0.0117039		18.6	0.0883676	0.0930545	0.0815515	0.0915982	0.0495948	0.0503103	0.0323606	0.0276513	0.0234343	0.0248915		18.6	0.0280649	0.0275758	0.0271167	0.0281526	0.0200496	0.0179145	0.0136549	0.0139023
	18.8	0.0438815	0.045796	0.033588	0.0332081	0.0231543	0.0233932	0.0151802	0.0117784		18.8	0.0878996	0.0930545	0.0815507	0.091683	0.0493113	0.0504519	0.0317243	0.0278016	0.0240784	0.0250576		18.8	0.0287479	0.0275787	0.0279382	0.0282017	0.0216319	0.0179625	0.0144478	0.0139569
	19	0.04264	0.0459365	0.0330954	0.0333436	0.0231323	0.0235167	0.0150174	0.0118523		19	0.0876023	0.0930545	0.0812524	0.0917644	0.0493783	0.0505901	0.030614	0.02795	0.0238859	0.025222		19	0.0284287	0.0275813	0.0276709	0.0282494	0.0219695	0.0180093	0.0143615	0.0140104
	19.2	0.043207	0.0460739	0.0329389	0.0334767	0.0227288	0.0236386	0.015266	0.0119253		19.2	0.0878971	0.0930545	0.0815477	0.0918426	0.0497414	0.0507251	0.0310952	0.0280964	0.0235091	0.025385		19.2	0.0274928	0.0275838	0.0265609	0.0282955	0.0209867	0.0180549	0.0132673	0.014063
	19.4	0.044112	0.0462082	0.0332314	0.0336075	0.0237856	0.0237589	0.0153669	0.0119976		19.4	0.0877777	0.0930545	0.0820615	0.0919177	0.0499474	0.0508568	0.030141	0.0282409	0.0233202	0.0255464		19.4	0.0269748	0.0275861	0.0264678	0.0283403	0.0215108	0.0180994	0.0129606	0.0141146
	19.6	0.0437089	0.0463395	0.0329065	0.033736	0.0232861	0.0238776	0.0148254	0.0120692		19.6	0.087316	0.0930545	0.0821158	0.0919897	0.049855	0.0509853	0.0293344	0.0283835	0.0236142	0.0257062		19.6	0.0264995	0.0275882	0.026152	0.0283836	0.0216766	0.0181428	0.013262	0.0141652
	19.8	0.0434022	0.0464679	0.0324297	0.0338622	0.0227289	0.0239947	0.0134231	0.01214		19.8	0.0870102	0.0930545	0.082144	0.0920589	0.0497758	0.0511108	0.0281943	0.0285242	0.0229963	0.0258646		19.8	0.0256238	0.0275902	0.0255657	0.0284256	0.0204233	0.0181851	0.0126285	0.0142149
	20	0.0430715	0.0465935	0.0322975	0.0339862	0.0230612	0.0241102	0.0131144	0.0122102		20	0.0879177	0.0930545	0.082371	0.0921254	0.0507487	0.0512333	0.0283074	0.0286631	0.0233795	0.0260215		20	0.026124	0.0275921	0.0261833	0.0284663	0.0211734	0.0182264	0.0127883	0.0142636
	20.2	0.0425084	0.0467163	0.0319824	0.0341081	0.0231991	0.0242243	0.0129461	0.0122795		20.2	0.0886114	0.0930545	0.08243	0.0921891	0.0516774	0.0513529	0.0286653	0.0288002	0.0242676	0.0261769		20.2	0.0265043	0.0275939	0.0254642	0.0285057	0.0197755	0.0182667	0.0127151	0.0143114
	20.4	0.0418445	0.0468364	0.0311839	0.0342277	0.0227679	0.0243368	0.0120961	0.0123482		20.4	0.0883961	0.0930545	0.0819919	0.0922504	0.0514328	0.0514696	0.0282923	0.0289355	0.0236952	0.0263308		20.4	0.0253669	0.0275955	0.0251707	0.0285439	0.0193581	0.018306	0.0122969	0.0143584
	20.6	0.0422088	0.0469538	0.0315232	0.0343453	0.0240677	0.0244478	0.0121755	0.0124162		20.6	0.0882266	0.0930545	0.0818802	0.0923092	0.051062	0.0515835	0.0290194	0.029069	0.023247	0.0264833		20.6	0.025429	0.027597	0.0257545	0.0285809	0.0188053	0.0183443	0.0119574	0.0144045
	20.8	0.0426353	0.0470686	0.031323	0.0344608	0.0238236	0.0245573	0.0114812	0.0124835		20.8	0.0886157	0.0930545	0.0822911	0.0923656	0.0511877	0.0516946	0.0295784	0.0292007	0.0237584	0.0266343		20.8	0.0248697	0.0275984	0.0247507	0.0286168	0.0176305	0.0183816	0.0106678	0.0144497
	21	0.0433645	0.0471809	0.0311055	0.0345742	0.0248486	0.0246654	0.0113705	0.01255		21	0.0882587	0.0930545	0.0815854	0.0924198	0.0503012	0.0518032	0.0295043	0.0293307	0.023419	0.0267839		21	0.0248226	0.0275997	0.0246244	0.0286516	0.01788	0.018418	0.0105118	0.0144941
	21.2	0.044171	0.0472907	0.0310469	0.0346857	0.0251857	0.024772	0.0119775	0.0126159		21.2	0.0881441	0.0930545	0.0816865	0.0924718	0.0501377	0.0519091	0.0302725	0.0294591	0.0237268	0.0269321		21.2	0.0251957	0.027601	0.0250139	0.0286852	0.017684	0.0184536	0.0101036	0.0145376
	21.4	0.0442735	0.047398	0.0303314	0.0347952	0.0248745	0.0248772	0.0119856	0.0126812		21.4	0.0895087	0.0930545	0.0829495	0.0925218	0.050669	0.0520125	0.0315708	0.0295857	0.024307	0.0270789		21.4	0.0244809	0.0276021	0.0246728	0.0287179	0.0168384	0.0184882	0.00867588	0.0145804
	21.6	0.0434993	0.047503	0.02984	0.0349028	0.0242247	0.024981	0.0117729	0.0127457		21.6	0.0891844	0.0930545	0.0837866	0.0925698	0.0502358	0.0521134	0.0323752	0.0297107	0.0245074	0.0272244		21.6	0.0249348	0.0276032	0.0247272	0.0287495	0.0166615	0.018522	0.00788764	0.0146223
	21.8	0.0430615	0.0476056	0.0292822	0.0350084	0.0226481	0.0250835	0.0110264	0.0128096		21.8	0.0895245	0.0930545	0.0843064	0.0926158	0.0492655	0.0522119	0.0334862	0.029834	0.0249252	0.0273684		21.8	0.0241219	0.0276042	0.0234604	0.0287801	0.0163677	0.018555	0.00800758	0.0146635
	22	0.042431	0.047706	0.0285443	0.0351122	0.0210466	0.0251846	0.0108626	0.0128728		22	0.0898729	0.0930545	0.0849645	0.09266	0.0485556	0.0523081	0.03311	0.0299557	0.0253603	0.0275111		22	0.024664	0.0276051	0.0231101	0.0288098	0.0160578	0.0185872	0.00744403	0.0147039
	22.2	0.0411847	0.0478041	0.0279956	0.0352142	0.0202223	0.0252843	0.0102696	0.0129354		22.2	0.0898798	0.0930545	0.0858051	0.0927025	0.0488472	0.0524019	0.0339586	0.0300759	0.0265068	0.0276525		22.2	0.0261838	0.027606	0.0236962	0.0288386	0.0160671	0.0186185	0.00808213	0.0147435
	22.4	0.0422535	0.0479	0.0288206	0.0353144	0.0212055	0.0253827	0.0112897	0.0129974		22.4	0.0898318	0.0930545	0.0852831	0.0927432	0.048824	0.0524936	0.0342544	0.0301944	0.0263719	0.0277925		22.4	0.0262791	0.0276068	0.0232617	0.0288665	0.0159336	0.0186491	0.0079797	0.0147824
	22.6	0.0430951	0.0479939	0.0297026	0.0354128	0.0215741	0.0254798	0.0126863	0.0130587		22.6	0.0896679	0.0930545	0.0860262	0.0927824	0.0493158	0.052583	0.034372	0.0303114	0.026864	0.0279312		22.6	0.0270983	0.0276075	0.0232234	0.0288935	0.0166271	0.0186789	0.00873912	0.0148206
	22.8	0.0428983	0.0480856	0.0294968	0.0355095	0.0209791	0.0255756	0.0128349	0.0131194		22.8	0.0902666	0.0930545	0.0867038	0.0928199	0.0496121	0.0526703	0.034699	0.0304269	0.0270879	0.0280686		22.8	0.0274372	0.0276082	0.0229206	0.0289196	0.0158515	0.018708	0.00870219	0.0148581
	23	0.0430378	0.0481753	0.0299429	0.0356045	0.0210244	0.0256702	0.0134824	0.0131794		23	0.0901276	0.0930545	0.0876515	0.092856	0.049719	0.0527555	0.0346426	0.0305408	0.0269721	0.0282046		23	0.0268746	0.0276089	0.0225283	0.028945	0.0156066	0.0187364	0.00821101	0.0148949
	23.2	0.0437118	0.0482631	0.0303055	0.0356978	0.0212708	0.0257635	0.013595	0.0132388		23.2	0.0902915	0.0930545	0.0882579	0.0928906	0.0504358	0.0528386	0.0351622	0.0306533	0.0276357	0.0283395		23.2	0.0277582	0.0276095	0.0230032	0.0289696	0.0155525	0.0187641	0.00904608	0.014931
	23.4	0.0440672	0.0483488	0.030309	0.0357895	0.0218243	0.0258555	0.0125722	0.0132977		23.4	0.0892824	0.0930545	0.0878157	0.0929239	0.0505856	0.0529198	0.0339988	0.0307643	0.0280475	0.028473		23.4	0.0278309	0.0276101	0.0237332	0.0289934	0.0158203	0.0187911	0.00987937	0.0149664
	23.6	0.0435739	0.0484327	0.0305362	0.0358795	0.0223168	0.0259463	0.0120326	0.0133559		23.6	0.0884189	0.0930545	0.0871991	0.0929558	0.0502308	0.052999	0.0330175	0.0308738	0.0277115	0.0286053		23.6	0.0280218	0.0276106	0.0238183	0.0290164	0.0150746	0.0188174	0.010531	0.0150011
	23.8	0.0429865	0.0485147	0.0304365	0.035968	0.0216206	0.026036	0.011412	0.0134135		23.8	0.0892885	0.0930545	0.0867431	0.0929864	0.0514721	0.0530764	0.0317861	0.0309819	0.0276812	0.0287363		23.8	0.0284277	0.0276111	0.0238161	0.0290388	0.0151492	0.0188431	0.0109208	0.0150352
	24	0.0426525	0.0485949	0.0303064	0.0360549	0.0214721	0.0261244	0.0109873	0.0134706		24	0.089694	0.0930545	0.0861609	0.0930159	0.0516138	0.0531518	0.0315211	0.0310886	0.0286848	0.0288661		24	0.0296155	0.0276116	0.0247114	0.0290604	0.0158874	0.0188681	0.0118161	0.0150687
	24.2	0.0427543	0.0486734	0.0301797	0.0361402	0.0217383	0.0262116	0.0106769	0.013527		24.2	0.0897602	0.0930545	0.0863022	0.0930441	0.0512049	0.0532255	0.0309682	0.0311939	0.0286438	0.0289947		24.2	0.0293099	0.027612	0.0251575	0.0290814	0.015005	0.0188926	0.0117593	0.0151016
	24.4	0.0435239	0.0487501	0.0309871	0.0362241	0.0227936	0.0262977	0.0107298	0.0135829		24.4	0.089828	0.0930545	0.086185	0.0930712	0.0511791	0.0532975	0.0307671	0.0312978	0.0285055	0.029122		24.4	0.0289212	0.0276124	0.0261093	0.0291018	0.0155042	0.0189164	0.0126003	0.0151338
	24.6	0.0444958	0.048825	0.0320377	0.0363065	0.0246535	0.0263827	0.0117216	0.0136382		24.6	0.0904399	0.0930545	0.0862789	0.0930973	0.0514428	0.0533677	0.0306096	0.0314003	0.0283388	0.0292482		24.6	0.0285806	0.0276128	0.0263801	0.0291215	0.0156087	0.0189396	0.0123771	0.0151654
	24.8	0.0448988	0.0488984	0.0320292	0.0363874	0.0247875	0.0264665	0.0121694	0.0136929		24.8	0.0907106	0.0930545	0.0864072	0.0931223	0.0511319	0.0534362	0.030596	0.0315015	0.0285959	0.0293732		24.8	0.0276902	0.0276131	0.0267189	0.0291406	0.0158507	0.0189623	0.0120118	0.0151965
	25	0.0449909	0.0489701	0.0325613	0.0364669	0.0259711	0.0265492	0.0126838	0.0137471		25	0.0909798	0.0930545	0.086336	0.0931463	0.0512612	0.0535031	0.0304193	0.0316014	0.0292289	0.0294969		25	0.0273451	0.0276135	0.0272348	0.0291591	0.0162206	0.0189844	0.0122152	0.015227
	25.2	0.0454037	0.0490402	0.0335302	0.0365451	0.0259338	0.0266308	0.0133455	0.0138007		25.2	0.0914268	0.0930545	0.0866351	0.0931693	0.0516804	0.0535683	0.0313079	0.0316999	0.0294412	0.0296196		25.2	0.0268852	0.0276138	0.0279599	0.029177	0.0166962	0.0190059	0.0126003	0.0152569
	25.4	0.0457367	0.0491087	0.0337298	0.0366218	0.0255301	0.0267113	0.0132358	0.0138537		25.4	0.0909521	0.0930545	0.086766	0.0931915	0.0513242	0.0536321	0.0309464	0.0317972	0.0287841	0.029741		25.4	0.0266992	0.027614	0.027558	0.0291944	0.0170628	0.019027	0.0127736	0.0152862
	25.6	0.0457808	0.0491757	0.0336396	0.0366972	0.0244654	0.0267908	0.0131556	0.0139062		25.6	0.0904287	0.0930545	0.0864473	0.0932127	0.0509633	0.0536943	0.030895	0.0318932	0.0287306	0.0298614		25.6	0.0268079	0.0276143	0.0285317	0.0292112	0.0181271	0.0190475	0.0133899	0.015315
	25.8	0.0457564	0.0492413	0.033876	0.0367712	0.0229811	0.0268692	0.0132315	0.0139582		25.8	0.0901642	0.0930545	0.0871294	0.0932331	0.0515928	0.053755	0.0315191	0.0319879	0.0285741	0.0299805		25.8	0.0266802	0.0276146	0.0286318	0.0292275	0.0190407	0.0190675	0.0139845	0.0153433
	26	0.0454353	0.0493054	0.0338675	0.036844	0.0226802	0.0269465	0.0134484	0.0140097		26	0.0901628	0.0930545	0.0877761	0.0932527	0.0523575	0.0538142	0.0320044	0.0320814	0.0285911	0.0300986		26	0.0271636	0.0276148	0.028973	0.0292433	0.019498	0.019087	0.0137314	0.015371
	26.2	0.0460954	0.0493681	0.0347767	0.0369155	0.0230417	0.0270229	0.0147933	0.0140606		26.2	0.0898406	0.0930545	0.0881671	0.0932715	0.0524787	0.0538721	0.0325166	0.0321737	0.0275766	0.0302156		26.2	0.0280403	0.027615	0.0287438	0.0292586	0.0208819	0.019106	0.014275	0.0153982
	26.4	0.0479614	0.0494293	0.0354419	0.0369857	0.0234302	0.0270982	0.0161258	0.014111		26.4	0.0897918	0.0930545	0.0888779	0.0932896	0.0524033	0.0539286	0.033203	0.0322647	0.0274896	0.0303314		26.4	0.0278396	0.0276152	0.0279425	0.0292734	0.0217748	0.0191245	0.014179	0.015425
	26.6	0.0479284	0.0494893	0.0347817	0.0370546	0.0228098	0.0271725	0.015727	0.0141608		26.6	0.0889197	0.0930545	0.0895201	0.0933069	0.0518037	0.0539837	0.0325178	0.0323546	0.0261885	0.0304462		26.6	0.028325	0.0276154	0.029083	0.0292878	0.0225772	0.0191426	0.0144099	0.0154512
	26.8	0.048067	0.0495479	0.0342044	0.0371224	0.02232	0.0272458	0.0152634	0.0142102		26.8	0.0880689	0.0930545	0.0886803	0.0933235	0.0510917	0.0540375	0.0326237	0.0324433	0.0257181	0.0305598		26.8	0.0288254	0.0276156	0.0293041	0.0293017	0.0224336	0.0191603	0.0148063	0.0154769
	27	0.0479351	0.0496052	0.0338208	0.037189	0.0221952	0.0273182	0.0140856	0.0142591		27	0.087089	0.0930545	0.0886311	0.0933395	0.05067	0.05409	0.0322827	0.0325308	0.0251849	0.0306724		27	0.0289213	0.0276157	0.0297065	0.0293152	0.0228888	0.0191775	0.0140987	0.0155022
	27.2	0.0484046	0.0496612	0.0341606	0.0372543	0.0220939	0.0273896	0.0129688	0.0143074		27.2	0.0859933	0.0930545	0.0882039	0.0933549	0.0506892	0.0541412	0.0320793	0.0326172	0.0244532	0.030784		27.2	0.0291776	0.0276159	0.0295152	0.0293283	0.0222853	0.0191943	0.0130401	0.0155269
	27.4	0.0490767	0.049716	0.034243	0.0373186	0.0220614	0.02746	0.0128763	0.0143553		27.4	0.0851743	0.0930545	0.0876749	0.0933696	0.0501426	0.0541912	0.0313879	0.0327025	0.0237253	0.0308945		27.4	0.0289969	0.027616	0.0298758	0.029341	0.0226004	0.0192107	0.0126278	0.0155513
	27.6	0.0493941	0.0497695	0.0346383	0.0373817	0.0225982	0.0275295	0.013034	0.0144026		27.6	0.0854349	0.0930545	0.0885087	0.0933837	0.0507307	0.0542401	0.0316983	0.0327866	0.024064	0.0310039		27.6	0.0302829	0.0276162	0.0301033	0.0293533	0.0221951	0.0192266	0.0131074	0.0155751
	27.8	0.0488718	0.0498219	0.0348646	0.0374437	0.0219392	0.0275981	0.012154	0.0144495		27.8	0.0864649	0.0930545	0.0890372	0.0933973	0.0509796	0.0542877	0.0316991	0.0328696	0.0242782	0.0311123		27.8	0.031156	0.0276163	0.0303862	0.0293652	0.0227707	0.0192422	0.0135686	0.0155985
	28	0.049674	0.0498731	0.0350673	0.0375046	0.0231538	0.0276658	0.0127002	0.0144959		28	0.0871993	0.0930545	0.0893338	0.0934103	0.0518939	0.0543343	0.0326806	0.0329515	0.0253177	0.0312197		28	0.0310276	0.0276164	0.0303679	0.0293767	0.0217563	0.0192574	0.0128331	0.0156215
	28.2	0.0497532	0.0499232	0.0353319	0.0375644	0.0242453	0.0277325	0.0129398	0.0145418		28.2	0.0877273	0.0930545	0.0895513	0.0934229	0.0521227	0.0543797	0.0325882	0.0330324	0.0251642	0.0313261		28.2	0.0296734	0.0276165	0.0302651	0.0293879	0.0208867	0.0192722	0.0125342	0.0156441
	28.4	0.0489229	0.0499722	0.0358985	0.0376232	0.0250415	0.0277984	0.0127238	0.0145873		28.4	0.0884093	0.0930545	0.0899737	0.0934349	0.0534518	0.054424	0.032888	0.0331122	0.0255612	0.0314315		28.4	0.0292522	0.0276166	0.029718	0.0293987	0.0206473	0.0192867	0.0128807	0.0156662
	28.6	0.0478416	0.0500201	0.0358427	0.0376809	0.025204	0.0278634	0.0129803	0.0146323		28.6	0.0895085	0.0930545	0.0901892	0.0934464	0.0540449	0.0544673	0.0327023	0.033191	0.0267507	0.0315358		28.6	0.0279298	0.0276167	0.0282823	0.0294092	0.0190668	0.0193008	0.0118982	0.015688
	28.8	0.0469227	0.0500669	0.035978	0.0377377	0.0250423	0.0279276	0.0130812	0.0146768		28.8	0.0905027	0.0930545	0.0901647	0.0934575	0.0546775	0.0545095	0.0333023	0.0332687	0.028103	0.0316392		28.8	0.026947	0.0276168	0.0276903	0.0294193	0.0181686	0.0193145	0.0113344	0.0157093
	29	0.0469398	0.0501127	0.0368732	0.0377934	0.0262737	0.0279909	0.0128975	0.0147209		29	0.0912476	0.0930545	0.0902307	0.0934681	0.0553524	0.0545507	0.0331137	0.0333454	0.0288813	0.0317417		29	0.0267526	0.0276169	0.0269032	0.0294292	0.0179978	0.0193279	0.0116937	0.0157302
	29.2	0.0465311	0.0501575	0.0367208	0.0378481	0.0255394	0.0280533	0.0130251	0.0147645		29.2	0.0920181	0.0930545	0.0899014	0.0934783	0.0552494	0.054591	0.0332594	0.0334211	0.0289434	0.0318431		29.2	0.0270276	0.0276169	0.0276018	0.0294387	0.0188914	0.019341	0.012924	0.0157507
	29.4	0.0457257	0.0502013	0.0357064	0.0379019	0.0242264	0.028115	0.0126937	0.0148076		29.4	0.0928992	0.0930545	0.0902602	0.0934881	0.0557257	0.0546302	0.0337313	0.0334958	0.0289342	0.0319436		29.4	0.027329	0.027617	0.0278058	0.029448	0.0194115	0.0193538	0.0129232	0.0157709
	29.6	0.0450547	0.0502441	0.0356263	0.0379547	0.0236777	0.0281758	0.0125946	0.0148504		29.6	0.0932729	0.0930545	0.0906835	0.0934975	0.0566084	0.0546686	0.0344378	0.0335696	0.029874	0.0320432		29.6	0.0271511	0.0276171	0.0287656	0.0294569	0.0198689	0.0193662	0.0133961	0.0157907
	29.8	0.0441365	0.0502859	0.0356206	0.0380066	0.0232311	0.0282358	0.0126776	0.0148926		29.8	0.0942885	0.0930545	0.0907589	0.0935066	0.0574762	0.054706	0.0349225	0.0336423	0.0301535	0.0321418		29.8	0.0267721	0.0276171	0.028699	0.0294656	0.0198824	0.0193783	0.0138034	0.0158101
	30	0.0443309	0.0503269	0.0354892	0.0380576	0.0230819	0.028295	0.0122669	0.0149345		30	0.0950938	0.0930545	0.0908638	0.0935153	0.0572159	0.0547425	0.0349284	0.0337141	0.0305787	0.0322395		30	0.0264391	0.0276172	0.0280637	0.029474	0.0198297	0.0193902	0.0126182	0.0158291
	30.2	0.0444734	0.0503669	0.0354469	0.0381077	0.0222045	0.0283534	0.0124847	0.0149759		30.2	0.0946183	0.0930545	0.0911348	0.0935236	0.056959	0.0547782	0.0352633	0.033785	0.0306161	0.0323362		30.2	0.0267942	0.0276172	0.0277845	0.0294822	0.0206165	0.0194017	0.0124428	0.0158478
	30.4	0.0443452	0.050406	0.0346046	0.0381569	0.022338	0.028411	0.011178	0.0150169		30.4	0.0933435	0.0930545	0.0905395	0.0935316	0.0560142	0.054813	0.0350686	0.0338549	0.0305605	0.0324321		30.4	0.0268056	0.0276173	0.0275418	0.0294901	0.0208426	0.019413	0.0121882	0.0158661
	30.6	0.0433375	0.0504443	0.0332988	0.0382052	0.0208159	0.0284679	0.00943578	0.0150575		30.6	0.0922546	0.0930545	0.0895886	0.0935393	0.0557832	0.0548469	0.0340895	0.033924	0.0291485	0.032527		30.6	0.0265909	0.0276173	0.0277379	0.0294977	0.0206313	0.0194239	0.0114474	0.0158841
	30.8	0.0434695	0.0504817	0.0330327	0.0382527	0.0202911	0.028524	0.00930994	0.0150976		30.8	0.0915652	0.0930545	0.0883584	0.0935466	0.0551079	0.0548801	0.0336438	0.0339921	0.0281732	0.0326211		30.8	0.0263699	0.0276174	0.0267797	0.0295051	0.019637	0.0194346	0.0103661	0.0159018
	31	0.0437346	0.0505183	0.0328042	0.0382994	0.0194235	0.0285794	0.00903258	0.0151374		31	0.0914069	0.0930545	0.0892798	0.0935537	0.055208	0.0549124	0.0340169	0.0340593	0.0281896	0.0327142		31	0.0256171	0.0276174	0.0260727	0.0295123	0.018764	0.0194451	0.00839859	0.0159192
	31.2	0.0450265	0.0505541	0.0332306	0.0383452	0.0194522	0.028634	0.00974378	0.0151767		31.2	0.0911679	0.0930545	0.0898167	0.0935605	0.0552971	0.054944	0.0338267	0.0341257	0.0277654	0.0328065		31.2	0.0256437	0.0276175	0.0260632	0.0295193	0.0182658	0.0194553	0.00804652	0.0159362
	31.4	0.0450934	0.0505891	0.0327734	0.0383902	0.019873	0.0286879	0.010721	0.0152156		31.4	0.0907506	0.0930545	0.0895702	0.093567	0.0546114	0.0549749	0.0340909	0.0341911	0.0274816	0.0328979		31.4	0.0264947	0.0276175	0.0261928	0.029526	0.0186815	0.0194652	0.00836578	0.0159529
	31.6	0.0456927	0.0506233	0.0334323	0.0384344	0.0204547	0.0287411	0.0107167	0.0152542		31.6	0.0911002	0.0930545	0.0901531	0.0935733	0.0558406	0.055005	0.0349055	0.0342558	0.0274839	0.0329885		31.6	0.0275027	0.0276175	0.0264441	0.0295325	0.0182879	0.0194749	0.00907634	0.0159693
	31.8	0.0453565	0.0506567	0.0334675	0.0384779	0.0209035	0.0287936	0.0112031	0.0152923		31.8	0.0915413	0.0930545	0.0901521	0.0935793	0.0554776	0.0550343	0.0349125	0.0343195	0.0271171	0.0330782		31.8	0.0271907	0.0276176	0.0256819	0.0295389	0.0180757	0.0194843	0.00874689	0.0159853
	32	0.0457146	0.0506895	0.0331266	0.0385206	0.0217401	0.0288454	0.0118905	0.01533		32	0.091689	0.0930545	0.0902765	0.0935851	0.0558162	0.055063	0.0354889	0.0343825	0.0276035	0.0331671		32	0.0274691	0.0276176	0.0260172	0.029545	0.0177675	0.0194936	0.00905198	0.0160011
	32.2	0.0462721	0.0507214	0.0330191	0.0385625	0.0224428	0.0288965	0.0114689	0.0153674		32.2	0.0921808	0.0930545	0.0911537	0.0935906	0.0554927	0.055091	0.0350724	0.0344446	0.0277995	0.0332551		32.2	0.0274271	0.0276176	0.0259212	0.029551	0.0175922	0.0195025	0.0098033	0.0160166
	32.4	0.046569	0.0507527	0.0330935	0.0386037	0.0225057	0.0289469	0.0118184	0.0154044		32.4	0.0927897	0.0930545	0.0923299	0.093596	0.0561809	0.0551183	0.0354587	0.0345059	0.0288033	0.0333423		32.4	0.0281508	0.0276176	0.025686	0.0295567	0.0174394	0.0195113	0.0108006	0.0160318
	32.6	0.0469264	0.0507833	0.0332275	0.0386442	0.0229575	0.0289966	0.0117458	0.015441		32.6	0.0933507	0.0930545	0.0922292	0.0936011	0.0555402	0.055145	0.0360477	0.0345664	0.0290803	0.0334286		32.6	0.0281143	0.0276177	0.0258017	0.0295623	0.0168602	0.0195199	0.0108855	0.0160467
	32.8	0.0475337	0.0508132	0.034016	0.0386839	0.0241809	0.0290457	0.0118161	0.0154772		32.8	0.0941483	0.0930545	0.0929965	0.093606	0.0559953	0.055171	0.0364184	0.0346261	0.0298137	0.0335142		32.8	0.0280465	0.0276177	0.0263799	0.0295677	0.0181247	0.0195282	0.0121843	0.0160614
	33	0.0480029	0.0508424	0.0348875	0.038723	0.0256825	0.0290942	0.0123915	0.015513		33	0.0941148	0.0930545	0.0939537	0.0936107	0.0557227	0.0551964	0.0360508	0.034685	0.0290956	0.0335989		33	0.0285151	0.0276177	0.0268036	0.029573	0.0183561	0.0195363	0.0130227	0.0160757
	33.2	0.0482806	0.050871	0.0347878	0.0387613	0.0249358	0.029142	0.0122076	0.0155485		33.2	0.0939041	0.0930545	0.0945191	0.0936152	0.0557413	0.0552212	0.0361304	0.0347431	0.0289863	0.0336829		33.2	0.0295541	0.0276177	0.0276557	0.029578	0.0195043	0.0195443	0.0141543	0.0160898
	33.4	0.0494121	0.050899	0.0360539	0.038799	0.0261707	0.0291891	0.0136869	0.0155836		33.4	0.0936686	0.0930545	0.094187	0.0936195	0.055501	0.0552454	0.0360063	0.0348005	0.0290708	0.033766		33.4	0.0303311	0.0276177	0.0280298	0.029583	0.0200588	0.019552	0.01412	0.0161037
	33.6	0.0502349	0.0509263	0.0374945	0.038836	0.0276568	0.0292357	0.0149038	0.0156184		33.6	0.0942096	0.0930545	0.0940644	0.0936237	0.0559737	0.055269	0.0356671	0.0348571	0.0295843	0.0338484		33.6	0.030277	0.0276178	0.0282518	0.0295877	0.0203315	0.0195595	0.0147749	0.0161172
	33.8	0.0507594	0.0509531	0.0374041	0.0388724	0.027455	0.0292816	0.0153216	0.0156528		33.8	0.0941211	0.0930545	0.0933592	0.0936277	0.0557276	0.0552921	0.0355332	0.034913	0.0301561	0.03393		33.8	0.0297396	0.0276178	0.0277146	0.0295923	0.020391	0.0195669	0.0139333	0.0161306
	34	0.051422	0.0509792	0.0381375	0.0389081	0.0277236	0.0293269	0.0151058	0.0156868		34	0.0932112	0.0930545	0.0927728	0.0936316	0.0555059	0.0553146	0.034514	0.0349682	0.0295427	0.0340108		34	0.0294856	0.0276178	0.028213	0.0295968	0.0201267	0.0195741	0.0128144	0.0161437
	34.2	0.0517203	0.0510048	0.0387231	0.0389432	0.0272027	0.0293716	0.015299	0.0157205		34.2	0.0907251	0.0930545	0.0919449	0.0936352	0.0550327	0.0553366	0.0336578	0.0350226	0.0290745	0.0340909		34.2	0.0296383	0.0276178	0.0290703	0.0296012	0.0209383	0.0195811	0.0137252	0.0161565
	34.4	0.0513079	0.0510298	0.0381876	0.0389777	0.0267671	0.0294157	0.01468	0.0157539		34.4	0.0890629	0.0930545	0.0900205	0.0936388	0.0542786	0.055358	0.0321671	0.0350763	0.0282313	0.0341702		34.4	0.0303014	0.0276178	0.0289436	0.0296054	0.021563	0.0195879	0.0142275	0.0161691
	34.6	0.0515412	0.0510542	0.0379586	0.0390116	0.0254395	0.0294592	0.014497	0.0157869		34.6	0.0889435	0.0930545	0.0896762	0.0936422	0.0537391	0.055379	0.0313972	0.0351294	0.0277015	0.0342487		34.6	0.0302298	0.0276178	0.0292724	0.0296094	0.0213569	0.0195946	0.0139719	0.0161814
	34.8	0.0513829	0.0510781	0.0379352	0.0390449	0.024873	0.0295021	0.0142065	0.0158195		34.8	0.0891514	0.0930545	0.0894736	0.0936455	0.0533156	0.0553994	0.0312974	0.0351817	0.0278011	0.0343265		34.8	0.0302629	0.0276178	0.0296206	0.0296134	0.0205578	0.0196011	0.0135601	0.0161936
	35	0.051873	0.0511015	0.0377747	0.0390776	0.025775	0.0295445	0.0140157	0.0158519		35	0.0894383	0.0930545	0.0904236	0.0936486	0.0534289	0.0554193	0.0315455	0.0352333	0.0289221	0.0344036		35	0.0289934	0.0276178	0.0291186	0.0296172	0.0195857	0.0196074	0.0130801	0.0162055
	35.2	0.0519617	0.0511243	0.0373367	0.0391097	0.0254007	0.0295863	0.0139653	0.0158839		35.2	0.0891237	0.0930545	0.0903281	0.0936516	0.0534191	0.0554388	0.031532	0.0352843	0.0286716	0.03448		35.2	0.0292985	0.0276178	0.0293803	0.0296209	0.0191554	0.0196136	0.0131401	0.0162172
	35.4	0.0508703	0.0511467	0.0370057	0.0391412	0.0251711	0.0296276	0.0137336	0.0159156		35.4	0.0889407	0.0930545	0.090071	0.0936545	0.053344	0.0554578	0.0319494	0.0353346	0.0287198	0.0345556		35.4	0.0290912	0.0276179	0.0294022	0.0296245	0.0184225	0.0196196	0.0130342	0.0162286
	35.6	0.0501639	0.0511685	0.0362753	0.0391722	0.0244463	0.0296683	0.0126587	0.0159469		35.6	0.0891271	0.0930545	0.0896793	0.0936573	0.0530253	0.0554764	0.0317853	0.0353842	0.0280075	0.0346305		35.6	0.0288096	0.0276179	0.0300022	0.029628	0.0179578	0.0196255	0.0138305	0.0162399
	35.8	0.0498185	0.0511899	0.0360651	0.0392027	0.0245731	0.0297085	0.0127807	0.0159779		35.8	0.089795	0.0930545	0.0901442	0.0936599	0.0527429	0.0554945	0.0316154	0.0354332	0.0289587	0.0347048		35.8	0.0280513	0.0276179	0.0297457	0.0296313	0.0176247	0.0196312	0.0143467	0.0162509
	36	0.0498797	0.0512108	0.0357976	0.0392326	0.0245245	0.0297481	0.011801	0.0160086		36	0.0899819	0.0930545	0.0910782	0.0936625	0.0524842	0.0555121	0.0319524	0.0354815	0.0292307	0.0347783		36	0.0279098	0.0276179	0.0299327	0.0296346	0.0173674	0.0196368	0.0142972	0.0162618
	36.2	0.0496295	0.0512312	0.0360065	0.039262	0.0248339	0.0297872	0.0114246	0.016039		36.2	0.0907918	0.0930545	0.0926906	0.0936649	0.0541706	0.0555294	0.0331212	0.0355292	0.030136	0.0348511		36.2	0.0276362	0.0276179	0.0297557	0.0296378	0.0173296	0.0196423	0.0146838	0.0162724
	36.4	0.0488323	0.0512512	0.0357271	0.0392908	0.0243528	0.0298258	0.0106691	0.0160691		36.4	0.0910685	0.0930545	0.093941	0.0936673	0.0551531	0.0555462	0.0341761	0.0355763	0.0304589	0.0349232		36.4	0.0266833	0.0276179	0.0299472	0.0296408	0.0174512	0.0196476	0.0150216	0.0162828
	36.6	0.0478607	0.0512707	0.0359671	0.0393192	0.0243639	0.0298639	0.00936407	0.0160989		36.6	0.0916688	0.0930545	0.0953537	0.0936696	0.0553182	0.0555626	0.0354197	0.0356228	0.0302299	0.0349947		36.6	0.0258216	0.0276179	0.0296456	0.0296438	0.0181386	0.0196528	0.0142868	0.0162931
	36.8	0.0469508	0.0512898	0.0365785	0.0393471	0.024681	0.0299014	0.00956013	0.0161283		36.8	0.0917241	0.0930545	0.0975158	0.0936717	0.0556872	0.0555787	0.0358537	0.0356686	0.031173	0.0350655		36.8	0.025204	0.0276179	0.0291309	0.0296467	0.018651	0.0196578	0.0142194	0.0163031
	37	0.046361	0.0513085	0.0361742	0.0393744	0.0243059	0.0299385	0.00970243	0.0161575		37	0.0916525	0.0930545	0.0984039	0.0936738	0.055745	0.0555943	0.0360695	0.0357139	0.0305804	0.0351356		37	0.0255317	0.0276179	0.0289489	0.0296495	0.0187011	0.0196628	0.0138712	0.016313
	37.2	0.0460324	0.0513268	0.0361539	0.0394013	0.0238418	0.0299751	0.0103192	0.0161864		37.2	0.0916865	0.0930545	0.0989898	0.0936758	0.0563595	0.0556096	0.036764	0.0357585	0.0308498	0.0352051		37.2	0.0256106	0.0276179	0.0284708	0.0296522	0.019138	0.0196676	0.013527	0.0163227
	37.4	0.0463127	0.0513446	0.0368486	0.0394277	0.0246065	0.0300112	0.012856	0.0162149		37.4	0.0927652	0.0930545	0.0982879	0.0936778	0.0566368	0.0556245	0.0368414	0.0358026	0.0308084	0.0352739		37.4	0.0253672	0.0276179	0.0276126	0.0296548	0.018689	0.0196723	0.0131304	0.0163322
	37.6	0.0460958	0.0513621	0.0364827	0.0394537	0.0248027	0.0300468	0.0132136	0.0162432		37.6	0.0928461	0.0930545	0.0984588	0.0936796	0.0566064	0.0556391	0.0367434	0.0358461	0.0304397	0.035342		37.6	0.0246182	0.0276179	0.0276302	0.0296573	0.0188826	0.0196768	0.0139084	0.0163415
	37.8	0.0457481	0.0513791	0.0362528	0.0394792	0.0237762	0.0300819	0.0135871	0.0162712		37.8	0.0927313	0.0930545	0.0980552	0.0936814	0.0568623	0.0556533	0.0368571	0.035889	0.0306492	0.0354095		37.8	0.0239766	0.0276179	0.0280705	0.0296598	0.0188626	0.0196813	0.0141483	0.0163507
	38	0.0460715	0.0513958	0.0369097	0.0395042	0.024059	0.0301166	0.0139527	0.0162989		38	0.0931461	0.0930545	0.0972572	0.0936831	0.0568298	0.0556672	0.036521	0.0359314	0.0292762	0.0354764		38	0.02463	0.0276179	0.0282775	0.0296622	0.0186339	0.0196857	0.0145841	0.0163596
	38.2	0.0467596	0.0514122	0.0372363	0.0395288	0.0239735	0.0301508	0.0149982	0.0163263		38.2	0.0928293	0.0930545	0.0967086	0.0936847	0.0567258	0.0556807	0.0366853	0.0359732	0.0294278	0.0355426		38.2	0.0257881	0.0276179	0.0280395	0.0296645	0.0199215	0.0196899	0.0154394	0.0163684
	38.4	0.0469455	0.0514281	0.0364224	0.039553	0.0236032	0.0301845	0.0146483	0.0163534		38.4	0.0929726	0.0930545	0.0951131	0.0936863	0.0560584	0.055694	0.0362122	0.0360145	0.0291126	0.0356083		38.4	0.0271255	0.0276179	0.0290074	0.0296667	0.0209709	0.019694	0.0159611	0.0163771
	38.6	0.0484703	0.0514437	0.0375467	0.0395767	0.0242713	0.0302179	0.0149783	0.0163803		38.6	0.0937511	0.0930545	0.0950523	0.0936878	0.0556443	0.0557069	0.0360494	0.0360552	0.029302	0.0356732		38.6	0.0275085	0.0276179	0.0295468	0.0296689	0.0210376	0.0196981	0.0159875	0.0163856
	38.8	0.049569	0.051459	0.0381038	0.0396	0.0254568	0.0302507	0.0153597	0.0164068		38.8	0.0940907	0.0930545	0.0946288	0.0936892	0.0555448	0.0557194	0.0356514	0.0360954	0.0294647	0.0357376		38.8	0.0271012	0.0276179	0.0291092	0.029671	0.0203479	0.019702	0.0153999	0.0163939
	39	0.051329	0.0514739	0.0395939	0.0396229	0.02757	0.0302831	0.0165315	0.0164331		39	0.0940356	0.0930545	0.093706	0.0936906	0.0554564	0.0557317	0.0356441	0.0361351	0.0289405	0.0358014		39	0.0266703	0.0276179	0.0286975	0.029673	0.0197169	0.0197059	0.0153115	0.0164021
	39.2	0.0515703	0.0514885	0.0393537	0.0396455	0.0264578	0.0303151	0.0158895	0.0164592		39.2	0.0947882	0.0930545	0.0925751	0.093692	0.0561753	0.0557437	0.0358312	0.0361742	0.0289851	0.0358646		39.2	0.027709	0.0276179	0.0298595	0.029675	0.0197471	0.0197096	0.0161014	0.0164101
	39.4	0.052215	0.0515028	0.0398885	0.0396676	0.0274873	0.0303467	0.0163403	0.0164849		39.4	0.0945081	0.0930545	0.0917565	0.0936932	0.0558771	0.0557554	0.0353111	0.0362128	0.0292877	0.0359272		39.4	0.0282422	0.0276179	0.0309731	0.0296769	0.0196102	0.0197133	0.0171048	0.016418
	39.6	0.0523877	0.0515167	0.0395211	0.0396893	0.0275376	0.0303779	0.0159948	0.0165104		39.6	0.0947653	0.0930545	0.0904748	0.0936945	0.0555682	0.0557669	0.0343288	0.0362509	0.0287727	0.0359892		39.6	0.0288728	0.0276179	0.031533	0.0296788	0.0199077	0.0197168	0.0175176	0.0164257
	39.8	0.0528026	0.0515304	0.0408149	0.0397106	0.0290211	0.0304086	0.0163399	0.0165357		39.8	0.09487	0.0930545	0.0899789	0.0936956	0.0560826	0.055778	0.0336994	0.0362886	0.0291979	0.0360506		39.8	0.0293981	0.027618	0.031909	0.0296806	0.0204592	0.0197203	0.0177328	0.0164333
	40	0.0522784	0.0515437	0.040822	0.0397316	0.0295376	0.0304389	0.0157128	0.0165607		40	0.0942743	0.0930545	0.0898988	0.0936968	0.0561186	0.0557889	0.0337298	0.0363257	0.0290362	0.0361114		40	0.0299887	0.027618	0.0328672	0.0296823	0.020948	0.0197237	0.017332	0.0164407
	40.2	0.0511151	0.0515568	0.0404921	0.0397522	0.0296964	0.0304689	0.0153358	0.0165854		40.2	0.0944502	0.0930545	0.0903241	0.0936979	0.056347	0.0557996	0.034111	0.0363623	0.0304404	0.0361717		40.2	0.0299868	0.027618	0.0333144	0.029684	0.02125	0.019727	0.0174301	0.016448
	40.4	0.0508659	0.0515695	0.0403334	0.0397724	0.0300363	0.0304984	0.01473	0.0166099		40.4	0.0942427	0.0930545	0.0906569	0.0936989	0.0562592	0.0558099	0.0343717	0.0363985	0.0305264	0.0362313		40.4	0.029002	0.027618	0.0339238	0.0296856	0.0219175	0.0197302	0.01707	0.0164552
	40.6	0.0502624	0.051582	0.0398549	0.0397923	0.0295456	0.0305275	0.0139725	0.0166341		40.6	0.0933813	0.0930545	0.091238	0.0936999	0.0551632	0.0558201	0.0346134	0.0364342	0.0309775	0.0362905		40.6	0.0293487	0.027618	0.0343204	0.0296872	0.0223488	0.0197334	0.0169131	0.0164622
	40.8	0.0492931	0.0515942	0.0392823	0.0398118	0.0288116	0.0305563	0.0135583	0.016658		40.8	0.092444	0.0930545	0.0913647	0.0937009	0.0547351	0.0558299	0.0346564	0.0364694	0.0319342	0.036349		40.8	0.0290907	0.027618	0.0343931	0.0296887	0.0223496	0.0197365	0.0164521	0.0164691
	41	0.0483192	0.0516061	0.0386618	0.039831	0.0281457	0.0305846	0.0129262	0.0166818		41	0.0926027	0.0930545	0.0919093	0.0937018	0.055221	0.0558396	0.0344747	0.0365042	0.0326788	0.036407		41	0.0291703	0.027618	0.0340744	0.0296902	0.0225239	0.0197394	0.0162469	0.0164759
	41.2	0.0475886	0.0516178	0.0384335	0.0398498	0.0276726	0.0306126	0.0135419	0.0167053		41.2	0.0923001	0.0930545	0.0921553	0.0937027	0.0549225	0.055849	0.0347871	0.0365385	0.0330834	0.0364645		41.2	0.0284963	0.027618	0.0339831	0.0296916	0.0215288	0.0197424	0.0156587	0.0164826
	41.4	0.048652	0.0516292	0.0388186	0.0398683	0.0280161	0.0306403	0.0144516	0.0167285		41.4	0.0928924	0.0930545	0.093326	0.0937035	0.0561186	0.0558582	0.0358818	0.0365723	0.0336321	0.0365214		41.4	0.0279954	0.027618	0.0336575	0.029693	0.0213891	0.0197452	0.0153141	0.0164891
	41.6	0.0480208	0.0516404	0.0381571	0.0398865	0.0272388	0.0306675	0.0137346	0.0167515		41.6	0.0926028	0.0930545	0.0944701	0.0937044	0.0560298	0.0558672	0.036164	0.0366057	0.0340869	0.0365778		41.6	0.0278817	0.027618	0.0338803	0.0296944	0.0219091	0.019748	0.0158667	0.0164955
	41.8	0.0476531	0.0516513	0.0387315	0.0399044	0.0271222	0.0306944	0.0142124	0.0167743		41.8	0.0925022	0.0930545	0.0949233	0.0937051	0.056966	0.0558759	0.0362197	0.0366387	0.034828	0.0366337		41.8	0.0273984	0.027618	0.0332693	0.0296957	0.0216799	0.0197507	0.0151928	0.0165018
	42	0.0481623	0.0516619	0.038726	0.0399219	0.0276093	0.0307209	0.0141897	0.0167968		42	0.0921001	0.0930545	0.094851	0.0937059	0.0564724	0.0558845	0.0362096	0.0366713	0.0337184	0.036689		42	0.0270446	0.027618	0.031671	0.029697	0.020649	0.0197533	0.0137755	0.0165079
	42.2	0.0488881	0.0516723	0.0388598	0.0399392	0.0273429	0.0307471	0.0149627	0.0168191		42.2	0.0921844	0.0930545	0.0958971	0.0937066	0.0572192	0.0558928	0.0368924	0.0367034	0.0342919	0.0367438		42.2	0.0263989	0.027618	0.0313314	0.0296982	0.0208317	0.0197559	0.0133129	0.016514
	42.4	0.0495983	0.0516825	0.0391192	0.0399561	0.0272944	0.0307729	0.0148908	0.0168412		42.4	0.0913376	0.0930545	0.0962233	0.0937073	0.0571156	0.055901	0.0360909	0.0367351	0.033777	0.0367981		42.4	0.025379	0.027618	0.0309552	0.0296994	0.0199189	0.0197584	0.0126756	0.0165199
	42.6	0.0505901	0.0516925	0.0400482	0.0399727	0.0271381	0.0307984	0.0152169	0.016863		42.6	0.0914772	0.0930545	0.0969676	0.093708	0.0575174	0.0559089	0.036414	0.0367663	0.0338072	0.0368519		42.6	0.0250647	0.027618	0.0300803	0.0297005	0.0195722	0.0197609	0.0127683	0.0165258
	42.8	0.0515023	0.0517023	0.0400829	0.0399891	0.0271286	0.0308236	0.0164942	0.0168846		42.8	0.0915783	0.0930545	0.0967819	0.0937086	0.0574692	0.0559167	0.0358322	0.0367972	0.0332145	0.0369052		42.8	0.0244741	0.027618	0.0288543	0.0297017	0.018932	0.0197633	0.0117918	0.0165315
	43	0.0521204	0.0517118	0.0408033	0.0400051	0.0273575	0.0308484	0.0166743	0.016906		43	0.0919231	0.0930545	0.0971589	0.0937092	0.0587441	0.0559243	0.0366071	0.0368277	0.0331329	0.0369579		43	0.0245704	0.027618	0.0287493	0.0297027	0.0182043	0.0197656	0.0114453	0.0165371
	43.2	0.0519773	0.0517211	0.0400792	0.0400209	0.0267384	0.0308729	0.015878	0.0169272		43.2	0.092192	0.0930545	0.0969169	0.0937098	0.0594814	0.0559317	0.0360341	0.0368577	0.0328986	0.0370102		43.2	0.0248349	0.027618	0.0284211	0.0297038	0.0180707	0.0197679	0.0121081	0.0165426
	43.4	0.0525481	0.0517302	0.0403696	0.0400364	0.0273248	0.030897	0.0169251	0.0169482		43.4	0.0922275	0.0930545	0.0968092	0.0937104	0.0599568	0.0559389	0.0358985	0.0368874	0.032642	0.037062		43.4	0.0255417	0.027618	0.0283294	0.0297048	0.0183498	0.0197701	0.01237	0.016548
	43.6	0.0531295	0.0517391	0.0409722	0.0400516	0.0275053	0.0309209	0.0175021	0.0169689		43.6	0.0933513	0.0930545	0.0965821	0.0937109	0.0601769	0.0559459	0.0356265	0.0369167	0.0325076	0.0371133		43.6	0.0254777	0.027618	0.0281185	0.0297058	0.01827	0.0197723	0.0128571	0.0165533
	43.8	0.0536442	0.0517478	0.0415605	0.0400666	0.0288616	0.0309444	0.0177737	0.0169894		43.8	0.0936496	0.0930545	0.0969014	0.0937115	0.0602677	0.0559528	0.0366575	0.0369456	0.0326767	0.0371641		43.8	0.0254584	0.027618	0.0282149	0.0297067	0.018441	0.0197744	0.0133919	0.0165585
	44	0.0528616	0.0517564	0.0399929	0.0400813	0.0279921	0.0309676	0.0167243	0.0170098		44	0.09461	0.0930545	0.0969026	0.093712	0.0605334	0.0559595	0.0376918	0.0369741	0.0335981	0.0372144		44	0.0253644	0.027618	0.0284637	0.0297077	0.0185563	0.0197764	0.0138659	0.0165636
	44.2	0.0535359	0.0517647	0.0404303	0.0400957	0.0286088	0.0309905	0.0165691	0.0170299		44.2	0.0940317	0.0930545	0.0959761	0.0937125	0.0596352	0.0559661	0.0372419	0.0370022	0.0328848	0.0372643		44.2	0.0255534	0.027618	0.0284138	0.0297086	0.0183658	0.0197784	0.0145342	0.0165686
	44.4	0.0538573	0.0517728	0.0408731	0.0401099	0.0288962	0.0310131	0.0163638	0.0170498		44.4	0.0939172	0.0930545	0.0955709	0.0937129	0.0595528	0.0559725	0.0371767	0.03703	0.0325685	0.0373136		44.4	0.0258883	0.027618	0.0293005	0.0297094	0.0189328	0.0197804	0.0155994	0.0165736
	44.6	0.0534944	0.0517808	0.0404446	0.0401238	0.0283804	0.0310354	0.0158443	0.0170695		44.6	0.092791	0.0930545	0.0944089	0.0937134	0.0581364	0.0559787	0.0366581	0.0370574	0.0322538	0.0373626		44.6	0.0269911	0.027618	0.0300608	0.0297103	0.018822	0.0197823	0.0162267	0.0165784
	44.8	0.0534227	0.0517886	0.0407239	0.0401375	0.0287518	0.0310574	0.0163797	0.017089		44.8	0.0934353	0.0930545	0.0945717	0.0937138	0.0580004	0.0559848	0.0362701	0.0370845	0.0319419	0.037411		44.8	0.0267321	0.027618	0.0296983	0.0297111	0.0189019	0.0197842	0.0156061	0.0165831
	45	0.0530189	0.0517962	0.0408243	0.0401509	0.0293239	0.0310791	0.0162022	0.0171083		45	0.0940777	0.0930545	0.0949403	0.0937142	0.0584934	0.0559908	0.0362078	0.0371112	0.032129	0.037459		45	0.0272408	0.027618	0.0297986	0.0297119	0.0184841	0.019786	0.0160643	0.0165878
	45.2	0.0531049	0.0518037	0.0402909	0.0401642	0.0289023	0.0311006	0.0165253	0.0171274		45.2	0.0945431	0.0930545	0.0945089	0.0937146	0.0581644	0.0559966	0.0367254	0.0371375	0.0322336	0.0375066		45.2	0.0271125	0.027618	0.0299202	0.0297126	0.0182553	0.0197877	0.0158754	0.0165923
	45.4	0.0530743	0.051811	0.0402934	0.0401771	0.0303458	0.0311217	0.0165073	0.0171463		45.4	0.0938067	0.0930545	0.0948647	0.093715	0.0578665	0.0560022	0.0366528	0.0371635	0.0321283	0.0375537		45.4	0.0276965	0.027618	0.0304167	0.0297134	0.0193716	0.0197895	0.0160452	0.0165968
	45.6	0.0526266	0.0518181	0.0398628	0.0401899	0.0305054	0.0311425	0.0160687	0.017165		45.6	0.0930773	0.0930545	0.0935827	0.0937153	0.0561507	0.0560078	0.0353417	0.0371892	0.032086	0.0376003		45.6	0.0285452	0.027618	0.0308434	0.0297141	0.0195703	0.0197911	0.0167122	0.0166012
	45.8	0.0524374	0.051825	0.0401229	0.0402024	0.0309705	0.0311631	0.0160226	0.0171835		45.8	0.0927021	0.0930545	0.0937734	0.0937157	0.0558533	0.0560132	0.0353375	0.0372145	0.03214	0.0376465		45.8	0.0284675	0.027618	0.030185	0.0297148	0.0191846	0.0197928	0.0161503	0.0166055
	46	0.0528108	0.0518318	0.0398286	0.0402147	0.0310206	0.0311834	0.0157834	0.0172018		46	0.093149	0.0930545	0.0941373	0.093716	0.0551171	0.0560184	0.0350791	0.0372395	0.0315842	0.0376923		46	0.0282027	0.027618	0.0299619	0.0297155	0.0184715	0.0197944	0.015308	0.0166098
	46.2	0.0536535	0.0518385	0.0402525	0.0402268	0.0307408	0.0312035	0.0163541	0.01722		46.2	0.0921552	0.0930545	0.094794	0.0937163	0.0547878	0.0560236	0.0348748	0.0372642	0.0317841	0.0377377		46.2	0.027691	0.027618	0.0298308	0.0297161	0.0184501	0.019796	0.0154073	0.0166139
	46.4	0.0532779	0.051845	0.0400833	0.0402386	0.0307014	0.0312232	0.0159519	0.0172379		46.4	0.0915688	0.0930545	0.0952811	0.0937166	0.0542458	0.0560286	0.033751	0.0372885	0.0309193	0.0377826		46.4	0.0273215	0.027618	0.0296925	0.0297168	0.0179868	0.0197975	0.014899	0.016618
	46.6	0.0529261	0.0518514	0.0399509	0.0402503	0.0299625	0.0312427	0.0153701	0.0172557		46.6	0.0915483	0.0930545	0.094802	0.0937169	0.0541931	0.0560335	0.0335536	0.0373125	0.0310281	0.0378271		46.6	0.0269823	0.027618	0.0295842	0.0297174	0.0184244	0.019799	0.0150896	0.016622
	46.8	0.0527757	0.0518576	0.0401404	0.0402617	0.0307003	0.031262	0.0154618	0.0172733		46.8	0.0916086	0.0930545	0.0948035	0.0937172	0.0542622	0.0560383	0.0333723	0.0373363	0.0306933	0.0378712		46.8	0.0269984	0.027618	0.0291485	0.029718	0.0183999	0.0198004	0.014484	0.0166259
	47	0.0522812	0.0518637	0.0409525	0.040273	0.0308406	0.031281	0.0143494	0.0172907		47	0.0919152	0.0930545	0.0947735	0.0937175	0.0547414	0.0560429	0.0333536	0.0373597	0.0298529	0.0379148		47	0.0265544	0.027618	0.0296673	0.0297186	0.0184072	0.0198018	0.014173	0.0166298
	47.2	0.0523335	0.0518696	0.041226	0.0402841	0.0306682	0.0312997	0.0142767	0.0173079		47.2	0.0926997	0.0930545	0.0949843	0.0937178	0.0548595	0.0560475	0.0337482	0.0373827	0.0302176	0.0379581		47.2	0.0256624	0.027618	0.0292518	0.0297191	0.0187409	0.0198032	0.0145238	0.0166336
	47.4	0.0528144	0.0518755	0.0415931	0.0402949	0.0307901	0.0313182	0.0147338	0.017325		47.4	0.0940332	0.0930545	0.0959451	0.093718	0.0559104	0.0560519	0.0350612	0.0374055	0.0314948	0.0380009		47.4	0.0267529	0.027618	0.0303668	0.0297197	0.0195938	0.0198046	0.0147061	0.0166373
	47.6	0.0533641	0.0518812	0.0416467	0.0403056	0.0310942	0.0313365	0.0145061	0.0173419		47.6	0.0953094	0.0930545	0.0961647	0.0937182	0.0564813	0.0560563	0.0357606	0.037428	0.0324164	0.0380433		47.6	0.0266385	0.027618	0.0310137	0.0297202	0.0197301	0.0198059	0.0159298	0.0166409
	47.8	0.0530887	0.0518867	0.041798	0.0403161	0.0316837	0.0313545	0.0144629	0.0173586		47.8	0.0956021	0.0930545	0.0962188	0.0937185	0.0567663	0.0560605	0.0370614	0.0374502	0.0333885	0.0380854		47.8	0.0267481	0.027618	0.0312674	0.0297207	0.020221	0.0198071	0.0157901	0.0166445
	48	0.0521665	0.0518922	0.0404167	0.0403264	0.0308028	0.0313722	0.0137709	0.0173751		48	0.0951684	0.0930545	0.0955554	0.0937187	0.056784	0.0560647	0.036935	0.0374721	0.0331364	0.038127		48	0.0274892	0.027618	0.031145	0.0297212	0.0203164	0.0198084	0.0158382	0.016648
	48.2	0.053001	0.0518975	0.0406349	0.0403365	0.0314411	0.0313897	0.0144015	0.0173915		48.2	0.0943018	0.0930545	0.0954342	0.0937189	0.0566972	0.0560687	0.0365005	0.0374937	0.0328201	0.0381683		48.2	0.0268215	0.027618	0.0316054	0.0297217	0.0194863	0.0198096	0.0157691	0.0166514
	48.4	0.0525387	0.0519027	0.0402618	0.0403464	0.0307227	0.031407	0.0145514	0.0174076		48.4	0.0938549	0.0930545	0.0949728	0.0937191	0.0562165	0.0560726	0.0356859	0.0375151	0.0330026	0.0382091		48.4	0.0264146	0.027618	0.0309836	0.0297221	0.0192093	0.0198108	0.0154474	0.0166548
	48.6	0.0519379	0.0519078	0.0397753	0.0403562	0.0310695	0.0314241	0.0153894	0.0174237		48.6	0.0926161	0.0930545	0.094755	0.0937193	0.0559944	0.0560765	0.0353702	0.0375361	0.0325016	0.0382496		48.6	0.0268713	0.027618	0.0312297	0.0297226	0.0189474	0.019812	0.0155751	0.0166581
	48.8	0.0524329	0.0519128	0.0394625	0.0403658	0.0310799	0.0314409	0.0164112	0.0174395		48.8	0.0930016	0.0930545	0.0955503	0.0937195	0.0566392	0.0560802	0.0355019	0.0375569	0.0335461	0.0382897		48.8	0.0271633	0.027618	0.0306641	0.029723	0.0191778	0.0198131	0.0159369	0.0166614
	49	0.0523706	0.0519176	0.0388345	0.0403752	0.031176	0.0314576	0.016487	0.0174552		49	0.0922206	0.0930545	0.0952475	0.0937197	0.0570118	0.0560839	0.0357353	0.0375774	0.0337591	0.0383294		49	0.0280702	0.027618	0.0304702	0.0297234	0.0192821	0.0198142	0.016298	0.0166646
	49.2	0.0523567	0.0519224	0.0386232	0.0403844	0.0313263	0.031474	0.0171309	0.0174708		49.2	0.0910899	0.0930545	0.0947679	0.0937199	0.0563973	0.0560875	0.035401	0.0375977	0.0342672	0.0383688		49.2	0.0277068	0.027618	0.030297	0.0297238	0.0196381	0.0198153	0.015755	0.0166677
	49.4	0.052411	0.051927	0.0380182	0.0403935	0.031474	0.0314901	0.0169241	0.0174862		49.4	0.0900841	0.0930545	0.0950691	0.09372	0.0558091	0.056091	0.0356249	0.0376176	0.0345977	0.0384077		49.4	0.0284718	0.027618	0.0310955	0.0297242	0.019861	0.0198163	0.0151398	0.0166708
	49.6	0.0536177	0.0519316	0.0382419	0.0404025	0.0314411	0.0315061	0.017715	0.0175014		49.6	0.091301	0.0930545	0.0961143	0.0937202	0.0571854	0.0560944	0.0358496	0.0376373	0.0358177	0.0384463		49.6	0.0291266	0.027618	0.0306793	0.0297246	0.0198489	0.0198173	0.0152286	0.0166738
	49.8	0.0533352	0.051936	0.038188	0.0404112	0.0304357	0.0315218	0.0177148	0.0175164		49.8	0.0913767	0.0930545	0.0975573	0.0937203	0.0578711	0.0560977	0.0361877	0.0376568	0.0360213	0.0384846		49.8	0.0298334	0.027618	0.0299966	0.029725	0.0197922	0.0198183	0.0143894	0.0166768
	50	0.0536936	0.0519404	0.0384634	0.0404198	0.0296918	0.0315374	0.017904	0.0175314		50	0.0917826	0.0930545	0.0978312	0.0937205	0.0584039	0.056101	0.03656	0.037676	0.0365416	0.0385224		50	0.0298004	0.027618	0.0302904	0.0297253	0.0199163	0.0198193	0.0140713	0.0166797
	50.2	0.0537317	0.0519446	0.0388407	0.0404283	0.0290852	0.0315527	0.0181711	0.0175461		50.2	0.0905633	0.0930545	0.0980979	0.0937206	0.0583642	0.0561041	0.0365762	0.0376949	0.0363308	0.03856		50.2	0.0294948	0.027618	0.0296157	0.0297257	0.0200285	0.0198202	0.0141025	0.0166825
	50.4	0.053625	0.0519488	0.0393249	0.0404366	0.0296754	0.0315678	0.0178329	0.0175607		50.4	0.0908883	0.0930545	0.0982339	0.0937208	0.0581604	0.0561072	0.036602	0.0377136	0.0354385	0.0385971		50.4	0.0296614	0.027618	0.0289361	0.029726	0.0202296	0.0198212	0.014477	0.0166853
	50.6	0.0528375	0.0519528	0.0395826	0.0404448	0.0292863	0.0315828	0.0174749	0.0175752		50.6	0.0912989	0.0930545	0.0979907	0.0937209	0.0588872	0.0561102	0.0372719	0.0377321	0.0362486	0.0386339		50.6	0.0299168	0.027618	0.0297331	0.0297263	0.0214538	0.0198221	0.0158723	0.0166881
	50.8	0.0523412	0.0519568	0.040087	0.0404528	0.0286325	0.0315975	0.016858	0.0175895		50.8	0.0914017	0.0930545	0.0975587	0.093721	0.0582645	0.0561132	0.0370218	0.0377503	0.0357145	0.0386704		50.8	0.0296385	0.027618	0.02942	0.0297267	0.0212576	0.019823	0.0161576	0.0166908
	51	0.0521387	0.0519607	0.0407822	0.0404607	0.0285441	0.031612	0.0166105	0.0176036		51	0.092463	0.0930545	0.097264	0.0937211	0.0584424	0.0561161	0.0369496	0.0377683	0.0354418	0.0387065		51	0.0291508	0.027618	0.0297912	0.029727	0.0219596	0.0198238	0.0161652	0.0166934
	51.2	0.0520554	0.0519645	0.0413074	0.0404685	0.0290241	0.0316264	0.0173762	0.0176177		51.2	0.0929081	0.0930545	0.0972733	0.0937213	0.0584105	0.0561189	0.0369391	0.037786	0.0362617	0.0387423		51.2	0.0294891	0.027618	0.0299877	0.0297273	0.0218878	0.0198246	0.0162953	0.016696
	51.4	0.0521171	0.0519682	0.0418566	0.0404761	0.0296192	0.0316405	0.0175578	0.0176315		51.4	0.0935834	0.0930545	0.0974715	0.0937214	0.0586371	0.0561216	0.0372778	0.0378035	0.0361	0.0387778		51.4	0.030757	0.027618	0.031283	0.0297276	0.0225652	0.0198255	0.0168939	0.0166986
	51.6	0.0518091	0.0519719	0.042303	0.0404836	0.0296831	0.0316545	0.0184763	0.0176453		51.6	0.0941232	0.0930545	0.0968308	0.0937215	0.0584287	0.0561243	0.037431	0.0378208	0.0355823	0.0388129		51.6	0.0298435	0.027618	0.0307417	0.0297278	0.0217178	0.0198263	0.0166013	0.0167011
	51.8	0.05195	0.0519754	0.0424835	0.0404909	0.0295175	0.0316683	0.0191122	0.0176588		51.8	0.0931788	0.0930545	0.096209	0.0937216	0.0576126	0.0561269	0.0369554	0.0378378	0.035478	0.0388477		51.8	0.0288765	0.027618	0.0296664	0.0297281	0.0211165	0.019827	0.0156346	0.0167035
	52	0.0512216	0.0519789	0.0416304	0.0404981	0.0288705	0.0316819	0.0184057	0.0176723		52	0.0935221	0.0930545	0.0965483	0.0937217	0.0579825	0.0561295	0.0371586	0.0378547	0.0349972	0.0388821		52	0.0284282	0.027618	0.0284777	0.0297284	0.0204434	0.0198278	0.0151937	0.0167059
	52.2	0.0521123	0.0519823	0.0429741	0.0405052	0.0303216	0.0316953	0.0188984	0.0176856		52.2	0.0933751	0.0930545	0.0971175	0.0937218	0.0578567	0.056132	0.0368726	0.0378713	0.0349017	0.0389162		52.2	0.0269328	0.027618	0.0282104	0.0297286	0.0197753	0.0198285	0.0152255	0.0167083
	52.4	0.0518549	0.0519856	0.0428084	0.0405122	0.0307961	0.0317085	0.0181701	0.0176988		52.4	0.0925956	0.0930545	0.0970024	0.0937219	0.0573722	0.0561344	0.0363074	0.0378876	0.034568	0.0389501		52.4	0.0270631	0.027618	0.0276013	0.0297289	0.0203683	0.0198293	0.0157586	0.0167106
	52.6	0.0515825	0.0519889	0.0420457	0.040519	0.0313788	0.0317216	0.0186249	0.0177118		52.6	0.0922182	0.0930545	0.0971783	0.093722	0.0574354	0.0561368	0.0366404	0.0379038	0.034325	0.0389835		52.6	0.0275046	0.027618	0.0278505	0.0297291	0.0201736	0.01983	0.0154372	0.0167129
	52.8	0.0531855	0.051992	0.0424544	0.0405257	0.0320753	0.0317344	0.0188544	0.0177247		52.8	0.0921891	0.0930545	0.0969267	0.093722	0.0572518	0.0561391	0.0367347	0.0379198	0.0348776	0.0390167		52.8	0.0272756	0.027618	0.0277601	0.0297293	0.0202215	0.0198306	0.0152958	0.0167151
	53	0.0541496	0.0519951	0.0426059	0.0405323	0.0333392	0.0317472	0.0189395	0.0177375		53	0.0920915	0.0930545	0.0968329	0.0937221	0.0571637	0.0561413	0.0371738	0.0379355	0.034539	0.0390496		53	0.0268855	0.027618	0.0270289	0.0297296	0.0201087	0.0198313	0.0150186	0.0167173
	53.2	0.0539333	0.0519982	0.0416364	0.0405388	0.033397	0.0317597	0.0184059	0.0177501		53.2	0.0917201	0.0930545	0.0967284	0.0937222	0.0574748	0.0561435	0.0376891	0.0379511	0.035228	0.0390821		53.2	0.0260394	0.027618	0.0269722	0.0297298	0.0196916	0.019832	0.0147637	0.0167195
	53.4	0.0542126	0.0520012	0.0407646	0.0405452	0.0329704	0.0317721	0.017209	0.0177626		53.4	0.0922239	0.0930545	0.0972517	0.0937223	0.0579974	0.0561457	0.0383491	0.0379664	0.0357271	0.0391144		53.4	0.0267798	0.027618	0.0269517	0.02973	0.0193107	0.0198326	0.0142118	0.0167216
	53.6	0.0549183	0.0520041	0.0411545	0.0405514	0.0335262	0.0317843	0.0178255	0.017775		53.6	0.0931771	0.0930545	0.0978997	0.0937223	0.0592595	0.0561478	0.0382158	0.0379816	0.0360149	0.0391463		53.6	0.0268411	0.027618	0.0266947	0.0297302	0.0195106	0.0198332	0.0141685	0.0167237
	53.8	0.0542348	0.0520069	0.0403985	0.0405576	0.032219	0.0317964	0.0167839	0.0177873		53.8	0.0931936	0.0930545	0.0982459	0.0937224	0.0594206	0.0561498	0.0386795	0.0379965	0.0368801	0.0391779		53.8	0.026819	0.027618	0.0265712	0.0297304	0.0192791	0.0198338	0.0129549	0.0167257
	54	0.054595	0.0520097	0.0401486	0.0405636	0.0323815	0.0318082	0.0164237	0.0177994		54	0.0937961	0.0930545	0.0983035	0.0937225	0.0597489	0.0561518	0.0396008	0.0380112	0.0369254	0.0392093		54	0.0259957	0.027618	0.0265626	0.0297306	0.0189029	0.0198344	0.0125331	0.0167277
	54.2	0.0555344	0.0520124	0.0404539	0.0405696	0.0325674	0.03182	0.0169372	0.0178114		54.2	0.0932682	0.0930545	0.0980366	0.0937225	0.0591245	0.0561538	0.0387311	0.0380258	0.0364879	0.0392403		54.2	0.0266555	0.027618	0.0259618	0.0297308	0.0189996	0.019835	0.0129266	0.0167297
	54.4	0.0553994	0.0520151	0.0402656	0.0405754	0.0323946	0.0318316	0.0166699	0.0178233		54.4	0.0938708	0.0930545	0.0984155	0.0937226	0.0597707	0.0561557	0.0389982	0.0380402	0.0366956	0.0392711		54.4	0.0267202	0.027618	0.0259653	0.0297309	0.0190549	0.0198355	0.0134822	0.0167316
	54.6	0.0548975	0.0520176	0.0391377	0.0405811	0.0311259	0.031843	0.0160324	0.0178351		54.6	0.0943825	0.0930545	0.0982844	0.0937227	0.0600946	0.0561576	0.0390184	0.0380543	0.0375422	0.0393015		54.6	0.0259506	0.027618	0.0269578	0.0297311	0.0191853	0.0198361	0.013922	0.0167335
	54.8	0.0550956	0.0520202	0.0393305	0.0405867	0.0302247	0.0318543	0.0156548	0.0178467		54.8	0.0946578	0.0930545	0.0974839	0.0937227	0.0595813	0.0561594	0.038155	0.0380683	0.0368256	0.0393317		54.8	0.0247903	0.027618	0.0263284	0.0297313	0.0181513	0.0198366	0.0135461	0.0167353
	55	0.0557312	0.0520227	0.0395467	0.0405923	0.0310086	0.0318654	0.0159254	0.0178582		55	0.095886	0.0930545	0.0979036	0.0937228	0.0600152	0.0561611	0.037922	0.0380821	0.0374023	0.0393616		55	0.0249242	0.027618	0.0271155	0.0297315	0.0186014	0.0198371	0.0142667	0.0167371
	55.2	0.0552378	0.0520251	0.0402627	0.0405977	0.0309818	0.0318763	0.0168633	0.0178696		55.2	0.0958285	0.0930545	0.0989323	0.0937228	0.0594524	0.0561629	0.036911	0.0380957	0.037189	0.0393912		55.2	0.0252818	0.027618	0.0277544	0.0297316	0.017783	0.0198377	0.0136128	0.0167389
	55.4	0.0556119	0.0520275	0.0407545	0.040603	0.0304957	0.0318872	0.0167985	0.0178809		55.4	0.095694	0.0930545	0.099227	0.0937229	0.0592776	0.0561646	0.0369669	0.0381092	0.0366901	0.0394205		55.4	0.0258501	0.027618	0.0279903	0.0297318	0.0184297	0.0198381	0.0140598	0.0167407
	55.6	0.0559684	0.0520298	0.0411973	0.0406083	0.0299835	0.0318979	0.0173031	0.0178921		55.6	0.0963539	0.0930545	0.0991493	0.0937229	0.0596061	0.0561662	0.0369329	0.0381225	0.0370878	0.0394496		55.6	0.0259087	0.027618	0.0275844	0.0297319	0.0177796	0.0198386	0.0134657	0.0167424
	55.8	0.0557845	0.0520321	0.0412524	0.0406134	0.0295386	0.0319084	0.0169705	0.0179031		55.8	0.0964852	0.0930545	0.0997597	0.093723	0.0598074	0.0561678	0.0365583	0.0381355	0.0372398	0.0394784		55.8	0.0253668	0.027618	0.0259115	0.0297321	0.0174105	0.0198391	0.012948	0.0167441
	56	0.0550977	0.0520343	0.0414461	0.0406185	0.0302699	0.0319188	0.0165331	0.0179141		56	0.0972486	0.0930545	0.100696	0.093723	0.0601021	0.0561694	0.0363582	0.0381485	0.0374724	0.0395069		56	0.0257707	0.027618	0.0260531	0.0297322	0.0179373	0.0198396	0.013287	0.0167457
	56.2	0.0551083	0.0520365	0.0423141	0.0406234	0.0317517	0.0319291	0.0168656	0.0179249		56.2	0.0971775	0.0930545	0.100553	0.093723	0.0600668	0.0561709	0.0356644	0.0381612	0.0369915	0.0395351		56.2	0.0256208	0.027618	0.025999	0.0297323	0.0180817	0.01984	0.0133518	0.0167473
	56.4	0.0551451	0.0520386	0.0417206	0.0406283	0.0314063	0.0319392	0.0165194	0.0179356		56.4	0.0961431	0.0930545	0.0994391	0.0937231	0.059245	0.0561724	0.0353806	0.0381738	0.0364515	0.0395631		56.4	0.0263815	0.027618	0.0258682	0.0297325	0.018793	0.0198404	0.0139773	0.0167489
	56.6	0.054848	0.0520406	0.0419304	0.0406331	0.0312757	0.0319492	0.0169563	0.0179462		56.6	0.0954473	0.0930545	0.0986274	0.0937231	0.0587538	0.0561739	0.0353391	0.0381862	0.0357334	0.0395908		56.6	0.0268147	0.027618	0.0257953	0.0297326	0.0189958	0.0198409	0.0135627	0.0167505
	56.8	0.0560298	0.0520427	0.0427022	0.0406378	0.0319823	0.0319591	0.0175008	0.0179567		56.8	0.0949827	0.0930545	0.0984401	0.0937232	0.0583768	0.0561753	0.0351454	0.0381985	0.0354715	0.0396182		56.8	0.0274855	0.027618	0.0257652	0.0297327	0.0198502	0.0198413	0.0144736	0.016752
	57	0.0555627	0.0520447	0.0420374	0.0406425	0.0325748	0.0319688	0.0169291	0.0179671		57	0.0948134	0.0930545	0.0982839	0.0937232	0.0588886	0.0561767	0.0356768	0.0382106	0.0360662	0.0396454		57	0.0279928	0.027618	0.0258202	0.0297328	0.0202012	0.0198417	0.0153123	0.0167535
	57.2	0.0547305	0.0520466	0.0412856	0.040647	0.031777	0.0319784	0.0160856	0.0179774		57.2	0.0941582	0.0930545	0.0980283	0.0937232	0.0600928	0.0561781	0.036048	0.0382225	0.0355015	0.0396724		57.2	0.0286402	0.027618	0.0272682	0.0297329	0.0198909	0.0198421	0.0158388	0.016755
	57.4	0.0543369	0.0520485	0.0412264	0.0406515	0.030806	0.0319879	0.0161675	0.0179876		57.4	0.0944059	0.0930545	0.098309	0.0937233	0.060253	0.0561794	0.0354882	0.0382343	0.0352032	0.039699		57.4	0.029996	0.027618	0.028435	0.0297331	0.020549	0.0198425	0.0162124	0.0167565
	57.6	0.0543462	0.0520504	0.0416863	0.0406559	0.0305502	0.0319972	0.0167539	0.0179977		57.6	0.0948392	0.0930545	0.0983843	0.0937233	0.0602352	0.0561807	0.0356529	0.0382459	0.0352238	0.0397255		57.6	0.0297584	0.027618	0.0294982	0.0297332	0.0214925	0.0198429	0.0161658	0.0167579
	57.8	0.053961	0.0520522	0.0411276	0.0406602	0.0303014	0.0320064	0.016006	0.0180076		57.8	0.0952357	0.0930545	0.0985261	0.0937233	0.0602697	0.056182	0.0357394	0.0382574	0.0345904	0.0397516		57.8	0.0295756	0.027618	0.0304459	0.0297333	0.0216115	0.0198432	0.0161842	0.0167593
	58	0.0545508	0.0520539	0.0410899	0.0406644	0.0304624	0.0320155	0.0163119	0.0180175		58	0.0958701	0.0930545	0.0988317	0.0937234	0.0606046	0.0561832	0.0360906	0.0382687	0.0336323	0.0397776		58	0.0297519	0.027618	0.0309893	0.0297334	0.0220307	0.0198436	0.0165758	0.0167607
	58.2	0.0549194	0.0520557	0.0408226	0.0406686	0.0300721	0.0320245	0.0171389	0.0180273		58.2	0.0946288	0.0930545	0.0984405	0.0937234	0.0602749	0.0561844	0.0352636	0.0382799	0.032983	0.0398033		58.2	0.0300349	0.027618	0.0314251	0.0297335	0.0223529	0.0198439	0.0173868	0.016762
	58.4	0.0544481	0.0520574	0.0399375	0.0406726	0.0297973	0.0320334	0.0167146	0.0180369		58.4	0.0952955	0.0930545	0.098863	0.0937234	0.0606208	0.0561856	0.035711	0.0382909	0.033013	0.0398287		58.4	0.0285333	0.027618	0.0322003	0.0297336	0.0218241	0.0198443	0.0180443	0.0167633
	58.6	0.0551914	0.052059	0.0399392	0.0406766	0.0298286	0.0320421	0.0162879	0.0180465		58.6	0.095754	0.0930545	0.0994966	0.0937234	0.0605781	0.0561867	0.0361312	0.0383018	0.0330417	0.0398539		58.6	0.0278043	0.027618	0.0325049	0.0297337	0.021585	0.0198446	0.0183838	0.0167646
	58.8	0.0552194	0.0520607	0.0401875	0.0406806	0.0297987	0.0320507	0.0160832	0.018056		58.8	0.0958476	0.0930545	0.0995332	0.0937235	0.0603688	0.0561878	0.0354893	0.0383126	0.0328205	0.0398789		58.8	0.0277672	0.027618	0.0331013	0.0297338	0.0213952	0.0198449	0.0186258	0.0167659
	59	0.0553297	0.0520622	0.0406022	0.0406845	0.0298969	0.0320593	0.0159129	0.0180653		59	0.0970512	0.0930545	0.100703	0.0937235	0.0606969	0.0561889	0.0357444	0.0383232	0.0339736	0.0399036		59	0.028428	0.027618	0.0343436	0.0297338	0.0224719	0.0198452	0.0199694	0.0167671
	59.2	0.0551767	0.0520638	0.0412297	0.0406883	0.0298481	0.0320677	0.0158672	0.0180746		59.2	0.0973353	0.0930545	0.101774	0.0937235	0.0607579	0.05619	0.0360309	0.0383336	0.0340304	0.0399281		59.2	0.0287902	0.027618	0.0349549	0.0297339	0.0226635	0.0198455	0.0192818	0.0167684
	59.4	0.0556389	0.0520653	0.041014	0.040692	0.0301158	0.0320759	0.0152573	0.0180838		59.4	0.0974275	0.0930545	0.101202	0.0937235	0.06066	0.056191	0.0372818	0.038344	0.0348416	0.0399524		59.4	0.0283506	0.027618	0.0343613	0.029734	0.0227505	0.0198458	0.0196398	0.0167696
	59.6	0.0558086	0.0520668	0.041249	0.0406957	0.0309019	0.0320841	0.0155166	0.0180929		59.6	0.09789	0.0930545	0.101954	0.0937235	0.0606851	0.056192	0.03809	0.0383542	0.0357876	0.0399764		59.6	0.0288376	0.027618	0.0341395	0.0297341	0.0225758	0.0198461	0.0197536	0.0167707
	59.8	0.0551933	0.0520682	0.0414676	0.0406993	0.0310034	0.0320922	0.0162805	0.0181019		59.8	0.0983823	0.0930545	0.102248	0.0937236	0.0605723	0.056193	0.0388508	0.0383642	0.0365381	0.0400002		59.8	0.0284654	0.027618	0.0323736	0.0297342	0.0228299	0.0198464	0.0189281	0.0167719
	60	0.054725	0.0520697	0.0415909	0.0407028	0.032199	0.0321001	0.0166716	0.0181108		60	0.0988747	0.0930545	0.102079	0.0937236	0.060116	0.056194	0.0392234	0.0383741	0.0372033	0.0400238		60	0.0293458	0.027618	0.0332417	0.0297342	0.0234322	0.0198467	0.0197441	0.016773
	60.2	0.055058	0.052071	0.042482	0.0407063	0.0332367	0.032108	0.0177408	0.0181196		60.2	0.0986857	0.0930545	0.101091	0.0937236	0.0597297	0.056195	0.0397585	0.0383839	0.0369418	0.0400472		60.2	0.0288118	0.027618	0.0316971	0.0297343	0.022804	0.019847	0.0188097	0.0167742
	60.4	0.0557167	0.0520724	0.0423579	0.0407097	0.0341006	0.0321158	0.0180134	0.0181283		60.4	0.0982433	0.0930545	0.100589	0.0937236	0.0585101	0.0561959	0.0403086	0.0383936	0.0367937	0.0400703		60.4	0.0285527	0.027618	0.0308379	0.0297344	0.0225561	0.0198472	0.0183498	0.0167752
	60.6	0.055134	0.0520737	0.0414816	0.0407131	0.0344837	0.0321234	0.0179758	0.0181369		60.6	0.0981584	0.0930545	0.100458	0.0937236	0.0585395	0.0561968	0.0401499	0.0384031	0.03644	0.0400932		60.6	0.0269975	0.027618	0.0298921	0.0297344	0.0221387	0.0198475	0.0169334	0.0167763
	60.8	0.0556725	0.052075	0.0408709	0.0407164	0.0345037	0.0321309	0.0182167	0.0181455		60.8	0.098674	0.0930545	0.100467	0.0937237	0.0589756	0.0561977	0.0406234	0.0384126	0.0373937	0.0401159		60.8	0.0268512	0.027618	0.0294661	0.0297345	0.0208405	0.0198477	0.0162246	0.0167774
	61	0.0555067	0.0520763	0.0409434	0.0407196	0.0348861	0.0321384	0.0180406	0.0181539		61	0.0991048	0.0930545	0.100249	0.0937237	0.059496	0.0561985	0.0411818	0.0384219	0.0384267	0.0401384		61	0.0263642	0.027618	0.0294625	0.0297346	0.0202504	0.019848	0.0159726	0.0167784
	61.2	0.0547364	0.0520775	0.0408919	0.0407228	0.0336416	0.0321457	0.0176885	0.0181623		61.2	0.0984006	0.0930545	0.0993468	0.0937237	0.0590712	0.0561994	0.0403791	0.038431	0.0370908	0.0401607		61.2	0.0272409	0.027618	0.0303049	0.0297346	0.0202229	0.0198482	0.016222	0.0167794
	61.4	0.0539352	0.0520787	0.0404802	0.0407259	0.033044	0.032153	0.0176524	0.0181706		61.4	0.0979534	0.0930545	0.098801	0.0937237	0.0585236	0.0562002	0.0396059	0.0384401	0.03704	0.0401828		61.4	0.0277201	0.027618	0.0304096	0.0297347	0.020078	0.0198485	0.0153271	0.0167804
	61.6	0.0543279	0.0520799	0.0405136	0.040729	0.0329834	0.0321601	0.01772	0.0181788		61.6	0.0979418	0.0930545	0.098496	0.0937237	0.0585811	0.056201	0.039925	0.038449	0.0376026	0.0402047		61.6	0.0271017	0.027618	0.030517	0.0297348	0.0196707	0.0198487	0.0142109	0.0167814
	61.8	0.0546904	0.0520811	0.040077	0.040732	0.0332153	0.0321672	0.0179393	0.0181869		61.8	0.0977496	0.0930545	0.097996	0.0937237	0.0584984	0.0562017	0.0391525	0.0384578	0.0369635	0.0402263		61.8	0.0260873	0.027618	0.0301666	0.0297348	0.0186471	0.0198489	0.0142243	0.0167824
	62	0.0538176	0.0520822	0.0398548	0.040735	0.0329652	0.0321742	0.0174331	0.0181949		62	0.0976235	0.0930545	0.0985435	0.0937237	0.0587289	0.0562025	0.0387812	0.0384665	0.0374563	0.0402478		62	0.0264651	0.027618	0.0302416	0.0297349	0.0183412	0.0198491	0.0148235	0.0167833
	62.2	0.0541509	0.0520833	0.0399196	0.0407379	0.0329817	0.032181	0.0175656	0.0182028		62.2	0.0965042	0.0930545	0.0988502	0.0937238	0.058711	0.0562033	0.0384957	0.0384751	0.0372628	0.040269		62.2	0.0266115	0.027618	0.0308213	0.0297349	0.0180801	0.0198493	0.0154132	0.0167842
	62.4	0.0549605	0.0520844	0.04075	0.0407408	0.0330194	0.0321878	0.017383	0.0182107		62.4	0.0972251	0.0930545	0.0992962	0.0937238	0.0593502	0.056204	0.0379759	0.0384836	0.0377397	0.0402901		62.4	0.0268617	0.027618	0.0313535	0.029735	0.0177852	0.0198496	0.0158529	0.0167851
	62.6	0.0553556	0.0520855	0.040746	0.0407436	0.0326582	0.0321945	0.0168099	0.0182185		62.6	0.0973874	0.0930545	0.099745	0.0937238	0.06011	0.0562047	0.0376779	0.0384919	0.0376509	0.0403109		62.6	0.0277888	0.027618	0.0311936	0.029735	0.0178686	0.0198498	0.0159488	0.016786
	62.8	0.0555	0.0520865	0.0408865	0.0407464	0.0322614	0.0322011	0.0169583	0.0182262		62.8	0.0978674	0.0930545	0.0992016	0.0937238	0.059877	0.0562054	0.0376731	0.0385002	0.0375435	0.0403316		62.8	0.028708	0.027618	0.0318763	0.0297351	0.0185288	0.01985	0.0161954	0.0167869
	63	0.0552833	0.0520875	0.0406323	0.0407491	0.0312481	0.0322076	0.0164459	0.0182338		63	0.0992857	0.0930545	0.0997889	0.0937238	0.0607889	0.056206	0.0389272	0.0385083	0.0382202	0.040352		63	0.0291495	0.027618	0.0317987	0.0297351	0.0189209	0.0198501	0.0170102	0.0167877
	63.2	0.0558599	0.0520885	0.0406831	0.0407517	0.0312108	0.0322141	0.0158762	0.0182414		63.2	0.0989139	0.0930545	0.0997578	0.0937238	0.0606683	0.0562067	0.0390192	0.0385164	0.0382072	0.0403723		63.2	0.0295022	0.027618	0.0315569	0.0297352	0.0186739	0.0198503	0.0172147	0.0167886
	63.4	0.0562967	0.0520895	0.0409726	0.0407544	0.0311499	0.0322204	0.016356	0.0182488		63.4	0.0985831	0.0930545	0.0994573	0.0937238	0.0609974	0.0562073	0.0399244	0.0385243	0.0387434	0.0403924		63.4	0.0302783	0.027618	0.0318359	0.0297352	0.019036	0.0198505	0.0186844	0.0167894
	63.6	0.0563148	0.0520904	0.0418249	0.0407569	0.0312738	0.0322267	0.0167818	0.0182562		63.6	0.0989537	0.0930545	0.09996	0.0937238	0.0612408	0.056208	0.0398002	0.0385321	0.0386897	0.0404123		63.6	0.0320323	0.027618	0.0321414	0.0297352	0.0202055	0.0198507	0.0195917	0.0167902
	63.8	0.0563451	0.0520913	0.0422963	0.0407595	0.0315335	0.0322328	0.0175379	0.0182635		63.8	0.100139	0.0930545	0.0997853	0.0937238	0.0617725	0.0562086	0.0401669	0.0385399	0.0388118	0.040432		63.8	0.0324774	0.027618	0.0322193	0.0297353	0.0208609	0.0198509	0.0195326	0.016791
	64	0.0568954	0.0520922	0.0421911	0.0407619	0.0323939	0.0322389	0.0178563	0.0182708		64	0.100747	0.0930545	0.100811	0.0937238	0.0623283	0.0562092	0.0405258	0.0385475	0.0385043	0.0404515		64	0.0323905	0.027618	0.0330873	0.0297353	0.0211722	0.019851	0.0199633	0.0167918
	64.2	0.0574429	0.0520931	0.041948	0.0407644	0.0323327	0.0322449	0.0178644	0.0182779		64.2	0.101124	0.0930545	0.101003	0.0937239	0.0619319	0.0562098	0.0401476	0.038555	0.0383166	0.0404708		64.2	0.030621	0.027618	0.0318328	0.0297354	0.0203983	0.0198512	0.0187378	0.0167926
	64.4	0.0575322	0.052094	0.0419007	0.0407668	0.0334107	0.0322509	0.0178731	0.018285		64.4	0.101305	0.0930545	0.101364	0.0937239	0.0613439	0.0562103	0.0392788	0.0385624	0.0378464	0.04049		64.4	0.0291341	0.027618	0.0305401	0.0297354	0.0188739	0.0198514	0.0169616	0.0167933
	64.6	0.0575044	0.0520948	0.0419657	0.0407691	0.0332029	0.0322567	0.0179643	0.0182921		64.6	0.101662	0.0930545	0.102016	0.0937239	0.0615819	0.0562109	0.039102	0.0385698	0.0380866	0.0405089		64.6	0.0286243	0.027618	0.0305313	0.0297354	0.0188241	0.0198515	0.0163128	0.016794
	64.8	0.0575222	0.0520957	0.0427375	0.0407715	0.0328145	0.0322625	0.0178214	0.018299		64.8	0.101922	0.0930545	0.10205	0.0937239	0.0615218	0.0562114	0.0396788	0.038577	0.038362	0.0405277		64.8	0.0290669	0.027618	0.0302354	0.0297355	0.0183055	0.0198517	0.0168041	0.0167948
	65	0.0573024	0.0520965	0.0439336	0.0407737	0.0334937	0.0322682	0.0190518	0.0183059		65	0.101883	0.0930545	0.10224	0.0937239	0.061038	0.056212	0.0397948	0.0385841	0.038283	0.0405463		65	0.0286472	0.027618	0.0300577	0.0297355	0.0180955	0.0198518	0.0163792	0.0167955
	65.2	0.0560442	0.0520973	0.0436356	0.040776	0.0330224	0.0322738	0.0187849	0.0183127		65.2	0.101424	0.0930545	0.101468	0.0937239	0.0607341	0.0562125	0.0399205	0.0385912	0.0382185	0.0405648		65.2	0.0285279	0.027618	0.0297211	0.0297355	0.0175392	0.019852	0.0155536	0.0167962
	65.4	0.055939	0.052098	0.0438916	0.0407781	0.0332216	0.0322794	0.0188935	0.0183194		65.4	0.101284	0.0930545	0.102	0.0937239	0.0611426	0.056213	0.040845	0.0385981	0.0387126	0.040583		65.4	0.0283078	0.027618	0.0293587	0.0297356	0.016989	0.0198521	0.0152961	0.0167969
	65.6	0.055962	0.0520988	0.0442126	0.0407803	0.0329931	0.0322848	0.0195459	0.0183261		65.6	0.102072	0.0930545	0.102873	0.0937239	0.061717	0.0562135	0.0415261	0.038605	0.0406256	0.0406011		65.6	0.0274136	0.027618	0.0286978	0.0297356	0.0167168	0.0198522	0.0148011	0.0167975
	65.8	0.055262	0.0520995	0.0443388	0.0407824	0.0331591	0.0322902	0.0190257	0.0183327		65.8	0.102098	0.0930545	0.102915	0.0937239	0.0616494	0.0562139	0.0413974	0.0386118	0.0404836	0.0406191		65.8	0.0266927	0.027618	0.0281592	0.0297356	0.0169326	0.0198524	0.0154764	0.0167982
	66	0.0551034	0.0521003	0.0449069	0.0407845	0.0332026	0.0322956	0.0183332	0.0183392		66	0.101689	0.0930545	0.10342	0.0937239	0.0616381	0.0562144	0.0416683	0.0386184	0.039847	0.0406368		66	0.0275112	0.027618	0.0290102	0.0297357	0.0178035	0.0198525	0.0164324	0.0167988
	66.2	0.0560032	0.052101	0.045328	0.0407865	0.0329823	0.0323008	0.0180344	0.0183457		66.2	0.101072	0.0930545	0.104496	0.0937239	0.0616595	0.0562149	0.0421941	0.038625	0.0400289	0.0406544		66.2	0.0275511	0.027618	0.0291202	0.0297357	0.0186779	0.0198526	0.0167289	0.0167995
	66.4	0.0569992	0.0521017	0.0456812	0.0407885	0.0337894	0.032306	0.0188472	0.0183521		66.4	0.100429	0.0930545	0.104131	0.0937239	0.0609206	0.0562153	0.0411517	0.0386315	0.0394769	0.0406718		66.4	0.0271903	0.027618	0.0289754	0.0297357	0.0188983	0.0198528	0.0164987	0.0168001
	66.6	0.0570595	0.0521023	0.0448301	0.0407905	0.0332303	0.0323111	0.0183702	0.0183584		66.6	0.100657	0.0930545	0.103953	0.0937239	0.0603592	0.0562158	0.0416153	0.038638	0.0394404	0.0406891		66.6	0.0271201	0.027618	0.0288176	0.0297357	0.0189657	0.0198529	0.0163948	0.0168007
	66.8	0.057394	0.052103	0.044573	0.0407925	0.0329046	0.0323162	0.0180029	0.0183647		66.8	0.100326	0.0930545	0.103365	0.0937239	0.0595552	0.0562162	0.0417848	0.0386443	0.038827	0.0407061		66.8	0.0276487	0.027618	0.0289702	0.0297358	0.0188922	0.019853	0.0167837	0.0168013
	67	0.0575438	0.0521036	0.0441418	0.0407944	0.0320155	0.0323212	0.0172703	0.0183709		67	0.0997613	0.0930545	0.103278	0.0937239	0.0594748	0.0562166	0.0415306	0.0386506	0.0387867	0.0407231		67	0.0275567	0.027618	0.0297926	0.0297358	0.0191109	0.0198531	0.0176792	0.0168019
	67.2	0.0583958	0.0521043	0.0446664	0.0407962	0.0329583	0.0323261	0.0179276	0.018377		67.2	0.098997	0.0930545	0.103416	0.0937239	0.0591757	0.056217	0.0411558	0.0386567	0.03828	0.0407398		67.2	0.0281924	0.027618	0.0303769	0.0297358	0.0197884	0.0198532	0.0184881	0.0168025
	67.4	0.0582283	0.0521049	0.0444107	0.0407981	0.0325458	0.0323309	0.0181645	0.0183831		67.4	0.0982621	0.0930545	0.102766	0.0937239	0.0592403	0.0562174	0.0405043	0.0386628	0.0379934	0.0407565		67.4	0.0287151	0.027618	0.0311207	0.0297358	0.0208301	0.0198533	0.0190487	0.016803
	67.6	0.0584546	0.0521055	0.0445248	0.0407999	0.0329962	0.0323357	0.017952	0.0183891		67.6	0.0985717	0.0930545	0.10264	0.093724	0.0590453	0.0562178	0.0391229	0.0386688	0.0379052	0.0407729		67.6	0.028373	0.027618	0.0315385	0.0297359	0.0214284	0.0198535	0.0186587	0.0168036
	67.8	0.05836	0.0521061	0.0436466	0.0408016	0.0323939	0.0323405	0.0175515	0.0183951		67.8	0.0984753	0.0930545	0.102762	0.093724	0.058579	0.0562182	0.0378339	0.0386748	0.0376479	0.0407892		67.8	0.0287617	0.027618	0.0320626	0.0297359	0.0219272	0.0198536	0.0180174	0.0168041
	68	0.0589184	0.0521067	0.0424891	0.0408034	0.0320987	0.0323451	0.0172002	0.0184009		68	0.0988214	0.0930545	0.103706	0.093724	0.0587372	0.0562185	0.0369285	0.0386806	0.0381273	0.0408054		68	0.0285134	0.027618	0.0322261	0.0297359	0.0221954	0.0198537	0.0175686	0.0168047
	68.2	0.0581607	0.0521072	0.0418094	0.0408051	0.0319576	0.0323497	0.0168688	0.0184068		68.2	0.0987877	0.0930545	0.103055	0.093724	0.0581355	0.0562189	0.0359887	0.0386864	0.0375225	0.0408214		68.2	0.0285044	0.027618	0.0324964	0.0297359	0.0218036	0.0198538	0.0173804	0.0168052
	68.4	0.0575349	0.0521078	0.0414049	0.0408068	0.032804	0.0323543	0.0169934	0.0184125		68.4	0.0994615	0.0930545	0.103483	0.093724	0.0585547	0.0562192	0.0356844	0.0386921	0.0376085	0.0408372		68.4	0.0290858	0.027618	0.0323569	0.0297359	0.0216987	0.0198539	0.0164052	0.0168057
	68.6	0.0568798	0.0521083	0.0413559	0.0408084	0.0329707	0.0323587	0.0174556	0.0184183		68.6	0.0997201	0.0930545	0.102903	0.093724	0.0583329	0.0562196	0.0357046	0.0386977	0.0374259	0.0408529		68.6	0.0304412	0.027618	0.0330657	0.029736	0.0219131	0.019854	0.0166783	0.0168062
	68.8	0.0557253	0.0521089	0.0408457	0.04081	0.0328854	0.0323632	0.0176613	0.0184239		68.8	0.0996402	0.0930545	0.101728	0.093724	0.0582001	0.0562199	0.0352506	0.0387033	0.0368031	0.0408684		68.8	0.0299413	0.027618	0.0324968	0.029736	0.0212467	0.019854	0.0169066	0.0168067
	69	0.0549721	0.0521094	0.0407177	0.0408116	0.0328459	0.0323675	0.0180534	0.0184295		69	0.100053	0.0930545	0.101714	0.093724	0.058155	0.0562202	0.0358316	0.0387088	0.0371502	0.0408838		69	0.0293123	0.027618	0.0320592	0.029736	0.0200592	0.0198541	0.0160573	0.0168072
	69.2	0.0549453	0.0521099	0.0407716	0.0408132	0.0324991	0.0323718	0.0175287	0.018435		69.2	0.100306	0.0930545	0.101544	0.093724	0.0587155	0.0562206	0.0359916	0.0387142	0.0371111	0.0408991		69.2	0.0282665	0.027618	0.031159	0.029736	0.0184261	0.0198542	0.0149491	0.0168077
	69.4	0.0547241	0.0521104	0.0414942	0.0408147	0.0322765	0.0323761	0.0170247	0.0184405		69.4	0.0998638	0.0930545	0.101848	0.093724	0.0598993	0.0562209	0.0368043	0.0387195	0.0378351	0.0409142		69.4	0.0281908	0.027618	0.0313414	0.029736	0.0183551	0.0198543	0.0151597	0.0168082
	69.6	0.0545619	0.0521109	0.0414796	0.0408162	0.0320001	0.0323803	0.0170849	0.0184459		69.6	0.100299	0.0930545	0.101583	0.093724	0.0605686	0.0562212	0.037449	0.0387248	0.0383553	0.0409292		69.6	0.0274909	0.027618	0.0301678	0.029736	0.0182413	0.0198544	0.0142661	0.0168086
	69.8	0.05452	0.0521113	0.0419416	0.0408177	0.0324881	0.0323844	0.0169947	0.0184513		69.8	0.100025	0.0930545	0.100954	0.093724	0.0611468	0.0562215	0.0378534	0.03873	0.0380234	0.040944		69.8	0.0273134	0.027618	0.0296709	0.0297361	0.0185417	0.0198545	0.0152534	0.0168091
	70	0.0553451	0.0521118	0.0426965	0.0408192	0.0324996	0.0323885	0.0175022	0.0184566		70	0.0997392	0.0930545	0.101534	0.093724	0.0618297	0.0562218	0.0384048	0.0387351	0.0378948	0.0409587		70	0.0276252	0.027618	0.0295049	0.0297361	0.0186824	0.0198546	0.0157404	0.0168095
	70.2	0.055602	0.0521122	0.0425026	0.0408206	0.0321667	0.0323925	0.017713	0.0184619		70.2	0.10018	0.0930545	0.102512	0.093724	0.0619509	0.056222	0.0389628	0.0387402	0.0388314	0.0409732		70.2	0.0271736	0.027618	0.0294383	0.0297361	0.0190503	0.0198546	0.0155195	0.0168099
	70.4	0.05572	0.0521127	0.042829	0.040822	0.0325172	0.0323965	0.0184209	0.0184671		70.4	0.100148	0.0930545	0.10173	0.093724	0.0615704	0.0562223	0.0388525	0.0387452	0.0386992	0.0409876		70.4	0.0270089	0.027618	0.0294228	0.0297361	0.0189051	0.0198547	0.0156611	0.0168104
	70.6	0.0557715	0.0521131	0.0427187	0.0408234	0.0320014	0.0324004	0.0179987	0.0184722		70.6	0.100105	0.0930545	0.101058	0.093724	0.0614077	0.0562226	0.0390794	0.0387501	0.0389265	0.0410019		70.6	0.0265803	0.027618	0.0286884	0.0297361	0.0181043	0.0198548	0.0151661	0.0168108
	70.8	0.0560299	0.0521135	0.042875	0.0408248	0.0318502	0.0324043	0.0186806	0.0184773		70.8	0.10011	0.0930545	0.100631	0.093724	0.0614791	0.0562228	0.0394695	0.038755	0.038658	0.0410161		70.8	0.0273096	0.027618	0.0281944	0.0297361	0.0176019	0.0198549	0.0160007	0.0168112
	71	0.0560019	0.052114	0.0436148	0.0408261	0.0319388	0.0324081	0.0188509	0.0184824		71	0.0997594	0.0930545	0.100421	0.093724	0.0612941	0.0562231	0.0387531	0.0387598	0.0388231	0.0410301		71	0.0273728	0.027618	0.0287382	0.0297361	0.0185873	0.0198549	0.0164333	0.0168116
	71.2	0.056368	0.0521144	0.0442717	0.0408274	0.0326032	0.0324118	0.0196414	0.0184874		71.2	0.0998897	0.0930545	0.100721	0.093724	0.0610508	0.0562233	0.0383943	0.0387645	0.0385053	0.0410439		71.2	0.0284348	0.027618	0.028994	0.0297362	0.0197349	0.019855	0.0172094	0.016812
	71.4	0.0555232	0.0521148	0.0442955	0.0408287	0.0312548	0.0324156	0.0190022	0.0184923		71.4	0.09972	0.0930545	0.100301	0.093724	0.060643	0.0562236	0.0377321	0.0387692	0.0389794	0.0410577		71.4	0.0288702	0.027618	0.0299074	0.0297362	0.0207923	0.0198551	0.0179139	0.0168124
	71.6	0.0560375	0.0521151	0.0443225	0.0408299	0.0310019	0.0324192	0.0182199	0.0184972		71.6	0.100282	0.0930545	0.100431	0.093724	0.0604929	0.0562238	0.0371292	0.0387738	0.0389694	0.0410713		71.6	0.0290447	0.027618	0.0306776	0.0297362	0.0216373	0.0198551	0.0183529	0.0168128
	71.8	0.0561387	0.0521155	0.0437951	0.0408312	0.0304602	0.0324228	0.0182045	0.0185021		71.8	0.10009	0.0930545	0.101014	0.093724	0.0601653	0.0562241	0.0367075	0.0387784	0.0389573	0.0410848		71.8	0.0295817	0.027618	0.0308381	0.0297362	0.0217653	0.0198552	0.0184227	0.0168131
	72	0.056581	0.0521159	0.0427356	0.0408324	0.0305794	0.0324264	0.0180188	0.0185068		72	0.100329	0.0930545	0.101638	0.093724	0.0602516	0.0562243	0.0369203	0.0387829	0.0392216	0.0410982		72	0.0302049	0.027618	0.0318578	0.0297362	0.0224833	0.0198553	0.0189167	0.0168135
	72.2	0.0557316	0.0521162	0.0418472	0.0408336	0.029929	0.0324299	0.0180413	0.0185116		72.2	0.100552	0.0930545	0.101471	0.093724	0.0605277	0.0562245	0.037682	0.0387873	0.0389889	0.0411114		72.2	0.0307881	0.027618	0.0328214	0.0297362	0.0229852	0.0198553	0.0186749	0.0168139
	72.4	0.055163	0.0521166	0.0415942	0.0408348	0.0295984	0.0324334	0.0178778	0.0185163		72.4	0.100678	0.0930545	0.1012	0.093724	0.0599739	0.0562247	0.0371306	0.0387917	0.038689	0.0411245		72.4	0.0311596	0.027618	0.0327003	0.0297362	0.022562	0.0198554	0.01804	0.0168142
	72.6	0.0547963	0.0521169	0.0413803	0.0408359	0.02974	0.0324368	0.0171565	0.0185209		72.6	0.100056	0.0930545	0.0999837	0.093724	0.0590673	0.0562249	0.0363634	0.038796	0.037505	0.0411375		72.6	0.0310006	0.027618	0.0329092	0.0297362	0.0218916	0.0198554	0.0183843	0.0168146
	72.8	0.0547304	0.0521173	0.041485	0.0408371	0.0295964	0.0324402	0.0166359	0.0185255		72.8	0.100186	0.0930545	0.100985	0.093724	0.0588997	0.0562251	0.036703	0.0388003	0.0372271	0.0411503		72.8	0.029656	0.027618	0.0330259	0.0297362	0.0218206	0.0198555	0.018418	0.0168149
	73	0.0556756	0.0521176	0.0418137	0.0408382	0.0290139	0.0324435	0.0160599	0.0185301		73	0.0996174	0.0930545	0.101044	0.093724	0.0583613	0.0562253	0.03654	0.0388045	0.0367065	0.0411631		73	0.0287198	0.027618	0.0328304	0.0297363	0.0209015	0.0198555	0.0179672	0.0168153
	73.2	0.0566211	0.0521179	0.04226	0.0408393	0.0293662	0.0324468	0.016094	0.0185346		73.2	0.0989043	0.0930545	0.101605	0.093724	0.0588527	0.0562255	0.0366802	0.0388087	0.0362885	0.0411757		73.2	0.0280381	0.027618	0.0336404	0.0297363	0.0201165	0.0198556	0.0174961	0.0168156
	73.4	0.0563372	0.0521183	0.0420556	0.0408404	0.0293754	0.0324501	0.0159763	0.018539		73.4	0.0981422	0.0930545	0.101303	0.093724	0.0588961	0.0562257	0.0369589	0.0388128	0.0361404	0.0411882		73.4	0.0279089	0.027618	0.0332327	0.0297363	0.0201492	0.0198556	0.0170817	0.0168159
	73.6	0.057217	0.0521186	0.0420161	0.0408414	0.0302077	0.0324533	0.0167935	0.0185434		73.6	0.0984738	0.0930545	0.101166	0.093724	0.0582623	0.0562259	0.037139	0.0388168	0.0351854	0.0412006		73.6	0.0272051	0.027618	0.0324298	0.0297363	0.0196351	0.0198557	0.0174847	0.0168162
	73.8	0.057714	0.0521189	0.0429244	0.0408425	0.0309131	0.0324565	0.0172212	0.0185478		73.8	0.098196	0.0930545	0.10083	0.093724	0.0583235	0.0562261	0.0373041	0.0388208	0.0349357	0.0412129		73.8	0.0266283	0.027618	0.0316496	0.0297363	0.0181031	0.0198557	0.0172205	0.0168165
	74	0.0577317	0.0521192	0.0426289	0.0408435	0.0308871	0.0324596	0.017043	0.0185521		74	0.097893	0.0930545	0.101562	0.093724	0.0587482	0.0562263	0.0374114	0.0388247	0.0348045	0.041225		74	0.025918	0.027618	0.0318863	0.0297363	0.0175256	0.0198558	0.0165862	0.0168168
	74.2	0.0582054	0.0521194	0.0426656	0.0408445	0.031783	0.0324627	0.0167728	0.0185564		74.2	0.0976155	0.0930545	0.101478	0.093724	0.0589408	0.0562265	0.0378444	0.0388286	0.0354024	0.041237		74.2	0.0256509	0.027618	0.0317441	0.0297363	0.0168203	0.0198558	0.0167685	0.0168171
	74.4	0.0578984	0.0521197	0.0426565	0.0408455	0.0321198	0.0324657	0.0173937	0.0185606		74.4	0.0970919	0.0930545	0.100487	0.093724	0.0592594	0.0562266	0.0376129	0.0388325	0.0352102	0.041249		74.4	0.0258116	0.027618	0.0310935	0.0297363	0.0166555	0.0198559	0.0172117	0.0168174
	74.6	0.0585721	0.05212	0.0432099	0.0408464	0.032991	0.0324687	0.0181904	0.0185648		74.6	0.0963862	0.0930545	0.100092	0.093724	0.0590669	0.0562268	0.0368	0.0388363	0.0348079	0.0412608		74.6	0.025742	0.027618	0.0305688	0.0297363	0.0166458	0.0198559	0.0167999	0.0168177
	74.8	0.05751	0.0521203	0.0428688	0.0408474	0.0336542	0.0324717	0.0181613	0.018569		74.8	0.0966137	0.0930545	0.0999932	0.093724	0.059061	0.0562269	0.0368122	0.03884	0.0347702	0.0412725		74.8	0.0267374	0.027618	0.0305124	0.0297363	0.0170254	0.019856	0.0171133	0.016818
	75	0.0568044	0.0521205	0.04316	0.0408483	0.0340705	0.0324746	0.0174821	0.0185731		75	0.0964217	0.0930545	0.100105	0.093724	0.0584374	0.0562271	0.0362802	0.0388437	0.0350837	0.0412841		75	0.0271921	0.027618	0.0315408	0.0297363	0.0180276	0.019856	0.0176831	0.0168183
	75.2	0.0573073	0.0521208	0.0438987	0.0408492	0.0344041	0.0324775	0.0174602	0.0185772		75.2	0.0970354	0.0930545	0.100685	0.093724	0.058365	0.0562273	0.0364539	0.0388473	0.0355672	0.0412956		75.2	0.0275573	0.027618	0.0309952	0.0297363	0.0186013	0.0198561	0.0175195	0.0168186
	75.4	0.056997	0.052121	0.0442243	0.0408501	0.0344977	0.0324803	0.0173623	0.0185812		75.4	0.096775	0.0930545	0.100938	0.093724	0.0588483	0.0562274	0.0377583	0.0388509	0.0363778	0.0413069		75.4	0.0280303	0.027618	0.0310792	0.0297363	0.0188248	0.0198561	0.0176057	0.0168188
	75.6	0.0576434	0.0521213	0.0438417	0.040851	0.0351366	0.0324831	0.0169335	0.0185852		75.6	0.0972805	0.0930545	0.101868	0.093724	0.0600713	0.0562276	0.0380488	0.0388545	0.0376526	0.0413182		75.6	0.0287292	0.027618	0.0322734	0.0297364	0.0198565	0.0198561	0.0175815	0.0168191
	75.8	0.0570665	0.0521215	0.0440803	0.0408519	0.0352034	0.0324859	0.0173037	0.0185891		75.8	0.097444	0.0930545	0.103047	0.093724	0.0607565	0.0562277	0.0386752	0.038858	0.03926	0.0413294		75.8	0.0300967	0.027618	0.0324678	0.0297364	0.0202625	0.0198562	0.0183882	0.0168193
	76	0.0568511	0.0521218	0.0433893	0.0408528	0.0343802	0.0324886	0.0167634	0.018593		76	0.0978052	0.0930545	0.103515	0.093724	0.0614854	0.0562278	0.0389989	0.0388614	0.0408136	0.0413404		76	0.030232	0.027618	0.0325669	0.0297364	0.0199628	0.0198562	0.017705	0.0168196
	76.2	0.0567393	0.052122	0.0433365	0.0408536	0.0341035	0.0324913	0.0170074	0.0185968		76.2	0.0996988	0.0930545	0.104305	0.093724	0.062337	0.056228	0.03985	0.0388648	0.0420087	0.0413514		76.2	0.0305822	0.027618	0.0324559	0.0297364	0.0205239	0.0198563	0.0179038	0.0168198
	76.4	0.0568558	0.0521222	0.0437445	0.0408544	0.0341122	0.032494	0.0164906	0.0186007		76.4	0.10036	0.0930545	0.104092	0.093724	0.0616748	0.0562281	0.0391751	0.0388682	0.0422507	0.0413622		76.4	0.0310387	0.027618	0.0322685	0.0297364	0.0208686	0.0198563	0.018089	0.0168201
	76.6	0.0570035	0.0521224	0.0437245	0.0408552	0.034281	0.0324966	0.0162026	0.0186044		76.6	0.101258	0.0930545	0.103974	0.093724	0.0616395	0.0562282	0.0396373	0.0388715	0.0434237	0.0413729		76.6	0.0315614	0.027618	0.0321778	0.0297364	0.0214683	0.0198563	0.0183707	0.0168203
	76.8	0.0582407	0.0521227	0.0444821	0.040856	0.0346836	0.0324992	0.0168318	0.0186082		76.8	0.101206	0.0930545	0.10455	0.093724	0.0615284	0.0562284	0.0402353	0.0388748	0.0438072	0.0413836		76.8	0.0314511	0.027618	0.0326422	0.0297364	0.0213778	0.0198564	0.0180808	0.0168206
	77	0.0586692	0.0521229	0.0442538	0.0408568	0.0346309	0.0325017	0.0171747	0.0186119		77	0.101829	0.0930545	0.104739	0.093724	0.0619218	0.0562285	0.0393394	0.038878	0.0440488	0.0413941		77	0.0311577	0.027618	0.0327521	0.0297364	0.0206011	0.0198564	0.0184362	0.0168208
	77.2	0.0586267	0.0521231	0.0449271	0.0408576	0.0346693	0.0325042	0.017669	0.0186156		77.2	0.10227	0.0930545	0.105685	0.093724	0.0619455	0.0562286	0.039702	0.0388812	0.0441646	0.0414046		77.2	0.0313763	0.027618	0.0331652	0.0297364	0.0200269	0.0198564	0.0182567	0.016821
	77.4	0.058437	0.0521233	0.0450112	0.0408583	0.0347328	0.0325067	0.0183566	0.0186192		77.4	0.102981	0.0930545	0.105445	0.093724	0.0622414	0.0562287	0.040106	0.0388844	0.0442177	0.0414149		77.4	0.0311948	0.027618	0.0325096	0.0297364	0.0194293	0.0198565	0.0172307	0.0168212
	77.6	0.0590228	0.0521235	0.0455226	0.0408591	0.0353025	0.0325092	0.0188778	0.0186228		77.6	0.103926	0.0930545	0.105751	0.093724	0.0629663	0.0562288	0.0409393	0.0388875	0.0444791	0.0414252		77.6	0.0308852	0.027618	0.0321903	0.0297364	0.0191494	0.0198565	0.0171417	0.0168214
	77.8	0.0584775	0.0521237	0.0456358	0.0408598	0.0347113	0.0325116	0.0189162	0.0186263		77.8	0.103799	0.0930545	0.105259	0.093724	0.0625676	0.056229	0.0410814	0.0388906	0.0443588	0.0414353		77.8	0.0302925	0.027618	0.0316151	0.0297364	0.0181295	0.0198565	0.016425	0.0168217
	78	0.0578218	0.0521239	0.0455157	0.0408605	0.035272	0.032514	0.0189696	0.0186298		78	0.103224	0.0930545	0.104987	0.093724	0.0623033	0.0562291	0.0394211	0.0388936	0.0435221	0.0414454		78	0.0304531	0.027618	0.0324323	0.0297364	0.0184855	0.0198565	0.0172302	0.0168219
	78.2	0.0576614	0.052124	0.045653	0.0408612	0.0345842	0.0325163	0.0202557	0.0186333		78.2	0.103372	0.0930545	0.104928	0.093724	0.0622692	0.0562292	0.0395196	0.0388966	0.0429224	0.0414553		78.2	0.0316587	0.027618	0.0326133	0.0297364	0.0192271	0.0198566	0.0181464	0.0168221
	78.4	0.0565198	0.0521242	0.044679	0.0408619	0.0338002	0.0325187	0.021014	0.0186368		78.4	0.10236	0.0930545	0.103669	0.093724	0.061763	0.0562293	0.0382968	0.0388995	0.0419493	0.0414652		78.4	0.0323012	0.027618	0.0334147	0.0297364	0.0200576	0.0198566	0.0183977	0.0168223
	78.6	0.0563743	0.0521244	0.0447318	0.0408626	0.034066	0.032521	0.0212631	0.0186402		78.6	0.101411	0.0930545	0.103119	0.093724	0.0608058	0.0562294	0.0371314	0.0389024	0.04077	0.041475		78.6	0.0326144	0.027618	0.0341224	0.0297364	0.02066	0.0198566	0.0178759	0.0168225
	78.8	0.0553316	0.0521246	0.0440411	0.0408633	0.0335951	0.0325232	0.0210391	0.0186435		78.8	0.101231	0.0930545	0.102998	0.093724	0.0604817	0.0562295	0.0371293	0.0389053	0.040379	0.0414846		78.8	0.0327727	0.027618	0.033492	0.0297364	0.0202035	0.0198567	0.0175372	0.0168227
	79	0.05513	0.0521247	0.0440924	0.0408639	0.0323557	0.0325255	0.0202805	0.0186469		79	0.100696	0.0930545	0.102622	0.093724	0.0600633	0.0562296	0.0373082	0.0389081	0.0402274	0.0414942		79	0.0320625	0.027618	0.0330697	0.0297364	0.0200974	0.0198567	0.0171279	0.0168229
	79.2	0.0557755	0.0521249	0.0449285	0.0408646	0.0333818	0.0325277	0.0207131	0.0186502		79.2	0.100483	0.0930545	0.102559	0.093724	0.0602907	0.0562297	0.0371991	0.0389109	0.0396918	0.0415037		79.2	0.0317527	0.027618	0.0323388	0.0297364	0.0204875	0.0198567	0.0167391	0.016823
	79.4	0.0551005	0.0521251	0.0444422	0.0408652	0.032918	0.0325298	0.0206897	0.0186535		79.4	0.0993876	0.0930545	0.101965	0.093724	0.060724	0.0562298	0.0375008	0.0389137	0.0393023	0.0415131		79.4	0.0322972	0.027618	0.0330629	0.0297364	0.020366	0.0198567	0.017886	0.0168232
	79.6	0.0546393	0.0521252	0.0433379	0.0408658	0.0321668	0.032532	0.0199668	0.0186567		79.6	0.0984058	0.0930545	0.101969	0.093724	0.0607108	0.0562299	0.0363396	0.0389164	0.0395971	0.0415225		79.6	0.0323315	0.027618	0.033824	0.0297364	0.0208301	0.0198568	0.0182647	0.0168234
	79.8	0.0538404	0.0521254	0.0432397	0.0408664	0.0316852	0.0325341	0.0195537	0.0186599		79.8	0.0985431	0.0930545	0.102486	0.093724	0.0616689	0.0562299	0.0377338	0.0389191	0.0405066	0.0415317		79.8	0.0319371	0.027618	0.033097	0.0297364	0.0199153	0.0198568	0.0189394	0.0168236
	80	0.0546586	0.0521255	0.0428301	0.040867	0.0308495	0.0325362	0.0191111	0.0186631		80	0.0982434	0.0930545	0.101818	0.093724	0.061856	0.05623	0.0375396	0.0389218	0.0403068	0.0415408		80	0.0305451	0.027618	0.0327938	0.0297365	0.0195667	0.0198568	0.0184671	0.0168238
	80.2	0.05488	0.0521257	0.0422602	0.0408676	0.030475	0.0325383	0.0186329	0.0186662		80.2	0.0986372	0.0930545	0.10168	0.093724	0.0618461	0.0562301	0.0381675	0.0389244	0.0397094	0.0415499		80.2	0.0306104	0.027618	0.032666	0.0297365	0.0202966	0.0198568	0.019167	0.0168239
	80.4	0.0551695	0.0521258	0.0421206	0.0408682	0.0299341	0.0325403	0.0181146	0.0186693		80.4	0.0983488	0.0930545	0.101225	0.093724	0.061875	0.0562302	0.0380871	0.038927	0.0396903	0.0415589		80.4	0.0304647	0.027618	0.0326311	0.0297365	0.0202571	0.0198568	0.0186678	0.0168241
	80.6	0.0556455	0.052126	0.0425774	0.0408688	0.0300349	0.0325423	0.0181807	0.0186724		80.6	0.0987274	0.0930545	0.10089	0.093724	0.0626055	0.0562303	0.0392957	0.0389295	0.0405079	0.0415678		80.6	0.0304486	0.027618	0.0327861	0.0297365	0.0200353	0.0198569	0.0185599	0.0168243
	80.8	0.0570511	0.0521261	0.0433583	0.0408693	0.0310675	0.0325443	0.0187706	0.0186754		80.8	0.0993117	0.0930545	0.101791	0.093724	0.063399	0.0562304	0.0399153	0.038932	0.0404634	0.0415766		80.8	0.0297	0.027618	0.0326678	0.0297365	0.019109	0.0198569	0.0178168	0.0168244
	81	0.0574518	0.0521262	0.0434211	0.0408699	0.0319681	0.0325462	0.0191318	0.0186784		81	0.100509	0.0930545	0.1026	0.093724	0.0642485	0.0562304	0.0404224	0.0389345	0.0412793	0.0415853		81	0.0294389	0.027618	0.0326568	0.0297365	0.0190306	0.0198569	0.0173723	0.0168246
	81.2	0.0572933	0.0521264	0.0440937	0.0408704	0.0324539	0.0325482	0.0187123	0.0186814		81.2	0.101336	0.0930545	0.102414	0.093724	0.0645963	0.0562305	0.0407209	0.038937	0.0418194	0.0415939		81.2	0.0291299	0.027618	0.0320418	0.0297365	0.0189569	0.0198569	0.0160966	0.0168247
	81.4	0.0574839	0.0521265	0.0438228	0.0408709	0.032719	0.0325501	0.0178364	0.0186844		81.4	0.102039	0.0930545	0.102364	0.093724	0.0650234	0.0562306	0.0408927	0.0389394	0.0417952	0.0416025		81.4	0.028856	0.027618	0.0317492	0.0297365	0.0194556	0.019857	0.0153	0.0168249
	81.6	0.057955	0.0521266	0.0443288	0.0408714	0.0333828	0.0325519	0.0181231	0.0186873		81.6	0.103054	0.0930545	0.103114	0.093724	0.0645823	0.0562306	0.0404761	0.0389418	0.0421109	0.041611		81.6	0.0285497	0.027618	0.0307452	0.0297365	0.0190899	0.019857	0.0146039	0.016825
	81.8	0.0579483	0.0521267	0.0449721	0.040872	0.0341846	0.0325538	0.0185977	0.0186902		81.8	0.102995	0.0930545	0.102703	0.093724	0.0636382	0.0562307	0.0395814	0.0389441	0.0419158	0.0416194		81.8	0.0280771	0.027618	0.0302283	0.0297365	0.0188427	0.019857	0.0148955	0.0168252
	82	0.0577673	0.0521269	0.0455636	0.0408725	0.0353221	0.0325556	0.0186716	0.018693		82	0.103229	0.0930545	0.10274	0.093724	0.0627936	0.0562308	0.0379509	0.0389465	0.0414646	0.0416277		82	0.0291892	0.027618	0.0308738	0.0297365	0.0197696	0.019857	0.0157905	0.0168253
	82.2	0.0580773	0.052127	0.0453582	0.040873	0.0355504	0.0325574	0.0194542	0.0186959		82.2	0.104043	0.0930545	0.103775	0.093724	0.0630141	0.0562309	0.038795	0.0389488	0.0425827	0.0416359		82.2	0.0298373	0.027618	0.0314032	0.0297365	0.0207547	0.019857	0.0157373	0.0168255
	82.4	0.0584112	0.0521271	0.0451861	0.0408734	0.0359333	0.0325592	0.0188625	0.0186987		82.4	0.103299	0.0930545	0.10306	0.093724	0.0627123	0.0562309	0.037454	0.038951	0.0425168	0.0416441		82.4	0.029821	0.027618	0.0317247	0.0297365	0.0201969	0.019857	0.0154253	0.0168256
	82.6	0.0596784	0.0521272	0.0459003	0.0408739	0.0357102	0.032561	0.0191404	0.0187015		82.6	0.103446	0.0930545	0.103271	0.093724	0.0622619	0.056231	0.0370218	0.0389533	0.0419206	0.0416522		82.6	0.029182	0.027618	0.0308941	0.0297365	0.0202539	0.0198571	0.0146292	0.0168257
	82.8	0.059625	0.0521273	0.0462757	0.0408744	0.0354402	0.0325627	0.0188853	0.0187042		82.8	0.104086	0.0930545	0.103659	0.093724	0.0618619	0.056231	0.0381974	0.0389555	0.0418908	0.0416602		82.8	0.0285378	0.027618	0.0298854	0.0297365	0.0191166	0.0198571	0.0147085	0.0168259
	83	0.060075	0.0521274	0.0464949	0.0408748	0.035116	0.0325644	0.0186341	0.0187069		83	0.10411	0.0930545	0.102825	0.093724	0.0610245	0.0562311	0.0379314	0.0389576	0.0409154	0.0416681		83	0.0279023	0.027618	0.0294766	0.0297365	0.0190222	0.0198571	0.0138748	0.016826
	83.2	0.0604681	0.0521275	0.0465382	0.0408753	0.0359171	0.0325661	0.0188957	0.0187096		83.2	0.104964	0.0930545	0.103081	0.093724	0.0616432	0.0562312	0.0379295	0.0389598	0.0410384	0.041676		83.2	0.0280582	0.027618	0.0298487	0.0297365	0.0189144	0.0198571	0.0149343	0.0168261
	83.4	0.0597391	0.0521276	0.0453683	0.0408757	0.0346808	0.0325678	0.0185103	0.0187123		83.4	0.104411	0.0930545	0.102756	0.093724	0.0620735	0.0562312	0.0381881	0.0389619	0.0413729	0.0416838		83.4	0.0280488	0.027618	0.0305831	0.0297365	0.0187704	0.0198571	0.0155377	0.0168263
	83.6	0.0601225	0.0521277	0.0446028	0.0408762	0.0340251	0.0325694	0.0185309	0.0187149		83.6	0.104747	0.0930545	0.103129	0.093724	0.0625087	0.0562313	0.0388691	0.038964	0.0412042	0.0416915		83.6	0.0281681	0.027618	0.0315515	0.0297365	0.0188793	0.0198571	0.0153765	0.0168264
	83.8	0.059662	0.0521278	0.0438129	0.0408766	0.0333618	0.032571	0.018022	0.0187175		83.8	0.105476	0.0930545	0.103892	0.093724	0.0634517	0.0562313	0.0399301	0.0389661	0.0416164	0.0416991		83.8	0.0275914	0.027618	0.0316353	0.0297365	0.0188052	0.0198571	0.0162404	0.0168265
	84	0.0594225	0.0521279	0.0428102	0.040877	0.0322326	0.0325726	0.0181559	0.0187201		84	0.104728	0.0930545	0.103837	0.093724	0.0626275	0.0562314	0.0393448	0.0389681	0.0401558	0.0417067		84	0.0279995	0.027618	0.0319081	0.0297365	0.0199788	0.0198572	0.0167372	0.0168266
	84.2	0.0587554	0.052128	0.0426061	0.0408774	0.0322601	0.0325742	0.0181921	0.0187226		84.2	0.105505	0.0930545	0.104082	0.093724	0.0630436	0.0562314	0.0405203	0.0389701	0.0401871	0.0417142		84.2	0.0272653	0.027618	0.0323323	0.0297365	0.01933	0.0198572	0.0166449	0.0168267
	84.4	0.0589681	0.0521281	0.0430072	0.0408778	0.0323632	0.0325758	0.0197866	0.0187252		84.4	0.106718	0.0930545	0.104782	0.093724	0.0632815	0.0562315	0.0410738	0.0389721	0.0403903	0.0417216		84.4	0.0269778	0.027618	0.0324911	0.0297365	0.0188452	0.0198572	0.0162813	0.0168269
	84.6	0.0588259	0.0521282	0.0430312	0.0408782	0.0331492	0.0325773	0.0205487	0.0187277		84.6	0.106293	0.0930545	0.103797	0.093724	0.0625187	0.0562315	0.0403264	0.0389741	0.0393364	0.041729		84.6	0.0268416	0.027618	0.03237	0.0297365	0.0179821	0.0198572	0.0151217	0.016827
	84.8	0.0587104	0.0521283	0.0429772	0.0408786	0.0343264	0.0325788	0.0211424	0.0187301		84.8	0.106842	0.0930545	0.104298	0.093724	0.0621648	0.0562316	0.0398392	0.038976	0.0393544	0.0417362		84.8	0.0274447	0.027618	0.0330113	0.0297365	0.0182253	0.0198572	0.0154848	0.0168271
	85	0.0583812	0.0521284	0.0431872	0.040879	0.0343074	0.0325803	0.0213615	0.0187326		85	0.106335	0.0930545	0.104135	0.093724	0.0619004	0.0562316	0.0402085	0.0389779	0.0396782	0.0417435		85	0.0273287	0.027618	0.0328196	0.0297365	0.0180221	0.0198572	0.0149675	0.0168272
	85.2	0.0576076	0.0521285	0.0437249	0.0408794	0.0347617	0.0325818	0.0209453	0.018735		85.2	0.105316	0.0930545	0.103728	0.093724	0.0612735	0.0562317	0.0392647	0.0389798	0.0390352	0.0417506		85.2	0.0281534	0.027618	0.0327204	0.0297365	0.0178374	0.0198572	0.0154533	0.0168273
	85.4	0.0581261	0.0521285	0.0444335	0.0408798	0.0358054	0.0325832	0.0215533	0.0187374		85.4	0.103967	0.0930545	0.103519	0.093724	0.0606172	0.0562317	0.0383143	0.0389816	0.0382034	0.0417577		85.4	0.0287412	0.027618	0.0330057	0.0297365	0.0180384	0.0198572	0.0161162	0.0168274
	85.6	0.0578681	0.0521286	0.0446986	0.0408801	0.0369309	0.0325847	0.0221836	0.0187398		85.6	0.103548	0.0930545	0.103789	0.093724	0.0604844	0.0562318	0.0376778	0.0389835	0.0395073	0.0417647		85.6	0.0291533	0.027618	0.0326065	0.0297365	0.018076	0.0198573	0.0159119	0.0168275
	85.8	0.0576814	0.0521287	0.0450015	0.0408805	0.0381318	0.0325861	0.0225772	0.0187421		85.8	0.102907	0.0930545	0.103226	0.093724	0.0603867	0.0562318	0.0366256	0.0389853	0.0396827	0.0417717		85.8	0.029594	0.027618	0.0326157	0.0297365	0.0184666	0.0198573	0.0163936	0.0168276
	86	0.0577591	0.0521288	0.044333	0.0408808	0.038379	0.0325875	0.0219195	0.0187445		86	0.103272	0.0930545	0.103551	0.093724	0.0602042	0.0562318	0.0368428	0.0389871	0.0403944	0.0417785		86	0.0308525	0.027618	0.0332026	0.0297365	0.0195033	0.0198573	0.0172162	0.0168277
	86.2	0.0588777	0.0521289	0.0443815	0.0408812	0.038581	0.0325889	0.0221889	0.0187468		86.2	0.102128	0.0930545	0.102645	0.093724	0.059459	0.0562319	0.0360385	0.0389888	0.0404471	0.0417854		86.2	0.0307776	0.027618	0.0332186	0.0297365	0.0192599	0.0198573	0.0167033	0.0168278
	86.4	0.0589617	0.0521289	0.0446155	0.0408815	0.0373295	0.0325902	0.0214204	0.0187491		86.4	0.100885	0.0930545	0.101585	0.093724	0.0588599	0.0562319	0.0352756	0.0389906	0.039991	0.0417921		86.4	0.0312014	0.027618	0.032625	0.0297365	0.0194503	0.0198573	0.017303	0.0168279
	86.6	0.0601707	0.052129	0.0453906	0.0408818	0.037892	0.0325916	0.0215833	0.0187513		86.6	0.100051	0.0930545	0.100904	0.093724	0.0583504	0.056232	0.0354444	0.0389923	0.0392829	0.0417988		86.6	0.0314812	0.027618	0.0329642	0.0297365	0.0200823	0.0198573	0.0177669	0.016828
	86.8	0.0607056	0.0521291	0.045922	0.0408822	0.0378614	0.0325929	0.0210324	0.0187535		86.8	0.100067	0.0930545	0.10034	0.093724	0.0579683	0.056232	0.0357223	0.038994	0.0391782	0.0418054		86.8	0.0324277	0.027618	0.0336997	0.0297365	0.0207694	0.0198573	0.018416	0.0168281
	87	0.0617606	0.0521291	0.0462546	0.0408825	0.0373161	0.0325942	0.0208756	0.0187558		87	0.100126	0.0930545	0.0999347	0.093724	0.0580648	0.056232	0.0354346	0.0389957	0.039117	0.041812		87	0.0327457	0.027618	0.0339048	0.0297365	0.0221725	0.0198573	0.0188163	0.0168282
	87.2	0.0613398	0.0521292	0.0457088	0.0408828	0.036233	0.0325955	0.0203991	0.0187579		87.2	0.101049	0.0930545	0.101329	0.093724	0.0595211	0.0562321	0.0361198	0.0389973	0.0404186	0.0418185		87.2	0.0329145	0.027618	0.0338779	0.0297365	0.0225636	0.0198573	0.0194078	0.0168283
	87.4	0.0606738	0.0521293	0.0453813	0.0408831	0.0349898	0.0325968	0.0198503	0.0187601		87.4	0.101322	0.0930545	0.102043	0.093724	0.0600001	0.0562321	0.0370352	0.0389989	0.0412559	0.0418249		87.4	0.0336188	0.027618	0.034807	0.0297365	0.0236536	0.0198574	0.0192639	0.0168283
	87.6	0.0603971	0.0521293	0.0452866	0.0408834	0.0342363	0.032598	0.0195904	0.0187622		87.6	0.101704	0.0930545	0.102446	0.093724	0.0601138	0.0562321	0.036793	0.0390005	0.0411176	0.0418313		87.6	0.0341064	0.027618	0.0345733	0.0297365	0.0237447	0.0198574	0.0196335	0.0168284
	87.8	0.0593002	0.0521294	0.0448606	0.0408837	0.0335205	0.0325993	0.0191249	0.0187644		87.8	0.101971	0.0930545	0.103509	0.093724	0.0601735	0.0562322	0.036963	0.0390021	0.0414847	0.0418376		87.8	0.0338139	0.027618	0.0340423	0.0297365	0.024212	0.0198574	0.0200949	0.0168285
	88	0.0586118	0.0521295	0.0448805	0.040884	0.0330459	0.0326005	0.0194743	0.0187665		88	0.10269	0.0930545	0.104318	0.093724	0.0602721	0.0562322	0.0377866	0.0390037	0.0412457	0.0418439		88	0.0339673	0.027618	0.0342445	0.0297365	0.0245249	0.0198574	0.0200259	0.0168286
	88.2	0.0580122	0.0521295	0.0454181	0.0408843	0.0331217	0.0326017	0.0195123	0.0187685		88.2	0.103726	0.0930545	0.104524	0.093724	0.0608744	0.0562322	0.0385651	0.0390052	0.0415756	0.0418501		88.2	0.0331215	0.027618	0.0343457	0.0297365	0.0235539	0.0198574	0.01977	0.0168287
	88.4	0.0576879	0.0521296	0.0452449	0.0408846	0.0327872	0.0326029	0.0201886	0.0187706		88.4	0.10401	0.0930545	0.105043	0.093724	0.0608403	0.0562323	0.0384166	0.0390068	0.0410422	0.0418562		88.4	0.0333705	0.027618	0.0342052	0.0297365	0.0233323	0.0198574	0.0196021	0.0168287
	88.6	0.0569409	0.0521296	0.0451738	0.0408849	0.0330713	0.0326041	0.0198521	0.0187726		88.6	0.103775	0.0930545	0.105008	0.093724	0.0606321	0.0562323	0.0380855	0.0390083	0.0405311	0.0418623		88.6	0.033522	0.027618	0.0344843	0.0297365	0.0230289	0.0198574	0.0194841	0.0168288
	88.8	0.056469	0.0521297	0.0454587	0.0408851	0.0330225	0.0326052	0.020086	0.0187746		88.8	0.104586	0.0930545	0.105884	0.093724	0.0612724	0.0562323	0.0392866	0.0390098	0.0413703	0.0418684		88.8	0.0342835	0.027618	0.0350752	0.0297365	0.0234915	0.0198574	0.0203497	0.0168289
	89	0.056194	0.0521298	0.0458955	0.0408854	0.0328468	0.0326064	0.0202256	0.0187766		89	0.104201	0.0930545	0.105887	0.093724	0.0617046	0.0562324	0.0402411	0.0390112	0.0410869	0.0418743		89	0.0342419	0.027618	0.034813	0.0297365	0.0226813	0.0198574	0.0198737	0.016829
	89.2	0.0557393	0.0521298	0.0458655	0.0408857	0.0340031	0.0326075	0.0200316	0.0187786		89.2	0.103983	0.0930545	0.105608	0.093724	0.0620563	0.0562324	0.0400238	0.0390127	0.0405124	0.0418802		89.2	0.035101	0.027618	0.0356619	0.0297365	0.02272	0.0198574	0.0205546	0.016829
	89.4	0.0554893	0.0521299	0.0455935	0.0408859	0.0346923	0.0326086	0.0202724	0.0187806		89.4	0.10441	0.0930545	0.105296	0.093724	0.0626715	0.0562324	0.0398499	0.0390141	0.0406856	0.0418861		89.4	0.0349286	0.027618	0.0358502	0.0297365	0.0225986	0.0198574	0.0204168	0.0168291
	89.6	0.0548501	0.0521299	0.0447383	0.0408862	0.0348753	0.0326097	0.0197705	0.0187825		89.6	0.105125	0.0930545	0.105243	0.093724	0.0631826	0.0562324	0.0401379	0.0390155	0.0415493	0.0418919		89.6	0.0350211	0.027618	0.0358186	0.0297365	0.0224569	0.0198574	0.0200135	0.0168292
	89.8	0.055099	0.05213	0.0446483	0.0408864	0.0356858	0.0326108	0.0202939	0.0187844		89.8	0.10547	0.0930545	0.104635	0.093724	0.0634455	0.0562325	0.0401962	0.0390169	0.0410306	0.0418977		89.8	0.0353083	0.027618	0.0360274	0.0297365	0.0220303	0.0198574	0.0203331	0.0168293
	90.0081	0.055099	0.05213	0.0446483	0.0408867	0.0356858	0.0326119	0.0202939	0.0187864		90.009	0.10547	0.0930545	0.104635	0.093724	0.0634455	0.0562325	0.0401962	0.0390183	0.0410306	0.0419036		90.009	0.0353083	0.027618	0.0360274	0.0297365	0.0220303	0.0198575	0.0203331	0.0168293
	90.2081	0.054986	0.0516705	0.0439574	0.0405263	0.034899	0.0323245	0.0193224	0.0186208		90.209	0.105655	0.0923418	0.105588	0.0930062	0.0639227	0.0558018	0.0410234	0.0387195	0.0415554	0.0415827		90.209	0.0347452	0.0272768	0.034998	0.0293692	0.0211528	0.0196122	0.0204111	0.0166214
	90.4081	0.0548492	0.0512151	0.0423407	0.0401691	0.0338155	0.0320396	0.0180763	0.0184567		90.409	0.10506	0.0916345	0.106159	0.0922938	0.0638474	0.0553744	0.0417081	0.0384229	0.0414538	0.0412642		90.409	0.0347569	0.0269399	0.0353635	0.0290064	0.0206263	0.0193699	0.0215806	0.0164161
	90.6081	0.0534945	0.0507637	0.0410719	0.0398151	0.0334001	0.0317572	0.0168446	0.018294		90.609	0.103621	0.0909326	0.105654	0.0915869	0.0631499	0.0549503	0.0420255	0.0381286	0.0421036	0.0409481		90.609	0.0336758	0.0266071	0.0347314	0.0286481	0.0196619	0.0191306	0.022648	0.0162133
	90.8081	0.0533719	0.0503163	0.0398151	0.0394642	0.0332076	0.0314773	0.0165568	0.0181328		90.809	0.102506	0.0902361	0.104866	0.0908854	0.0625578	0.0545294	0.0421752	0.0378366	0.0420755	0.0406345		90.809	0.0321288	0.0262784	0.0337344	0.0282942	0.0186214	0.0188943	0.0225872	0.016013
	91.0081	0.0534334	0.0498728	0.0393484	0.0391163	0.0337368	0.0311998	0.0155779	0.0179729		91.009	0.101044	0.089545	0.103897	0.0901893	0.0617338	0.0541117	0.0422738	0.0375468	0.0419743	0.0403232		91.009	0.0312882	0.0259538	0.0337679	0.0279447	0.018514	0.0186609	0.0228524	0.0158152
	91.2081	0.0527627	0.0494332	0.0389459	0.0387716	0.0335156	0.0309248	0.0155678	0.0178145		91.209	0.0995239	0.0888591	0.103352	0.0894985	0.0610369	0.0536973	0.0417131	0.0372592	0.0419069	0.0400144		91.209	0.0300501	0.0256332	0.0333509	0.0275995	0.017764	0.0184304	0.0230173	0.0156199
	91.4081	0.0520901	0.0489975	0.0385727	0.0384298	0.0333701	0.0306523	0.0146584	0.0176575		91.409	0.0979595	0.0881785	0.10254	0.088813	0.0597983	0.053286	0.042057	0.0369738	0.0415619	0.0397079		91.409	0.0283026	0.0253165	0.0324397	0.0272586	0.0171084	0.0182027	0.0230359	0.0154269
	91.6081	0.0511469	0.0485657	0.0378152	0.0380911	0.0328048	0.0303821	0.0144366	0.0175019		91.609	0.0964265	0.0875031	0.100975	0.0881327	0.0588092	0.0528778	0.0413159	0.0366906	0.0409656	0.0394038		91.609	0.027374	0.0250038	0.0314783	0.0269218	0.0169081	0.0179779	0.0228027	0.0152364
	91.8081	0.0502735	0.0481376	0.0371347	0.0377554	0.0329399	0.0301143	0.0143859	0.0173476		91.809	0.0942527	0.0868329	0.0983526	0.0874577	0.057425	0.0524728	0.0402517	0.0364096	0.039691	0.0391019		91.809	0.02609	0.0246949	0.031006	0.0265893	0.0164847	0.0177558	0.0229078	0.0150481
	92.0081	0.0502867	0.0477133	0.0368433	0.0374226	0.0328865	0.0298489	0.0150244	0.0171947		92.009	0.0923611	0.0861678	0.0958361	0.0867878	0.054961	0.0520709	0.0390195	0.0361307	0.0388256	0.0388025		92.009	0.0257422	0.0243899	0.0309845	0.0262608	0.016912	0.0175364	0.0236328	0.0148623
	92.2081	0.050299	0.0472928	0.0369142	0.0370928	0.0331373	0.0295858	0.0152815	0.0170432		92.209	0.0903642	0.0855078	0.0933221	0.0861231	0.0532308	0.0516721	0.0374929	0.035854	0.0380055	0.0385053		92.209	0.0252398	0.0240886	0.0306159	0.0259364	0.0173056	0.0173198	0.0231246	0.0146787
	92.4081	0.0490743	0.046876	0.0370234	0.0367658	0.0337592	0.029325	0.0157422	0.0168929		92.409	0.0885272	0.0848529	0.091215	0.0854634	0.0517812	0.0512763	0.0368314	0.0355793	0.0378414	0.0382103		92.409	0.0253362	0.023791	0.0306125	0.025616	0.0181634	0.0171059	0.0234941	0.0144973
	92.6081	0.0476585	0.0464628	0.0368355	0.0364418	0.0335171	0.0290666	0.0157517	0.0167441		92.609	0.0874914	0.084203	0.0889814	0.0848089	0.0504888	0.0508836	0.0365725	0.0353068	0.0372639	0.0379177		92.609	0.0245835	0.0234972	0.029846	0.0252996	0.0188275	0.0168946	0.0228084	0.0143183
	92.8081	0.0465223	0.0460533	0.0360126	0.0361206	0.0332706	0.0288104	0.0158697	0.0165965		92.809	0.0858797	0.083558	0.0876359	0.0841593	0.0494879	0.0504938	0.0364218	0.0350364	0.0377078	0.0376272		92.809	0.0241817	0.0232069	0.0296736	0.0249871	0.0188486	0.0166859	0.0229034	0.0141414
	93.0081	0.04465	0.0456474	0.0347177	0.0358022	0.0316497	0.0285565	0.0153666	0.0164502		93.009	0.0845956	0.082918	0.0855249	0.0835147	0.0479768	0.0501071	0.0354651	0.034768	0.0375697	0.037339		93.009	0.0240095	0.0229202	0.0292832	0.0246784	0.0185728	0.0164797	0.0228618	0.0139667
	93.2081	0.0430237	0.045245	0.0339314	0.0354867	0.0319116	0.0283048	0.015165	0.0163052		93.209	0.082797	0.0822829	0.0838574	0.082875	0.0463447	0.0497233	0.0342184	0.0345017	0.0373232	0.037053		93.209	0.0236403	0.0226371	0.0291194	0.0243736	0.0185314	0.0162762	0.0231439	0.0137942
	93.4081	0.0423578	0.0448462	0.0337134	0.0351739	0.0317273	0.0280553	0.0147839	0.0161615		93.409	0.0822859	0.0816527	0.0831651	0.0822402	0.0449582	0.0493424	0.033194	0.0342375	0.0379041	0.0367692		93.409	0.0242095	0.0223575	0.0293469	0.0240725	0.0187586	0.0160751	0.0236419	0.0136238
	93.6081	0.0413517	0.044451	0.0331609	0.0348639	0.0303343	0.027808	0.014017	0.016019		93.609	0.0809513	0.0810273	0.0822604	0.0816103	0.044422	0.0489645	0.0326335	0.0339752	0.0377772	0.0364876		93.609	0.0248539	0.0220813	0.0292893	0.0237751	0.0189036	0.0158765	0.0240214	0.0134555
	93.8081	0.0404244	0.0440592	0.0327968	0.0345566	0.029605	0.0275629	0.0137526	0.0158779		93.809	0.0787196	0.0804067	0.0801228	0.0809852	0.0435724	0.0485895	0.0319802	0.033715	0.0373278	0.0362081		93.809	0.0238781	0.0218085	0.0277507	0.0234814	0.0181846	0.0156804	0.0234716	0.0132893
	94.0081	0.0397011	0.0436709	0.032603	0.034252	0.0292252	0.02732	0.0137517	0.0157379		94.009	0.0772312	0.0797908	0.0790546	0.0803649	0.0424959	0.0482173	0.0311402	0.0334568	0.0368607	0.0359308		94.009	0.0232472	0.0215391	0.0266441	0.0231914	0.0167279	0.0154867	0.0220502	0.0131251
	94.2081	0.0384511	0.0432859	0.0315004	0.0339501	0.0280794	0.0270792	0.0129033	0.0155992		94.209	0.0755408	0.0791797	0.077069	0.0797494	0.0410256	0.047848	0.0301401	0.0332005	0.0358571	0.0356556		94.209	0.0221998	0.0212731	0.0249436	0.0229049	0.0156883	0.0152954	0.0213788	0.012963
	94.4081	0.0365247	0.0429044	0.0297544	0.0336509	0.0272947	0.0268405	0.0118829	0.0154617		94.409	0.0735215	0.0785732	0.0747345	0.0791386	0.0395665	0.0474815	0.0298634	0.0329462	0.0349278	0.0353825		94.409	0.0211438	0.0210103	0.0244207	0.0226219	0.0146633	0.0151065	0.0210288	0.0128028
	94.6081	0.0349677	0.0425263	0.0289802	0.0333543	0.0277002	0.0266039	0.0117782	0.0153254		94.609	0.0720537	0.0779714	0.0724931	0.0785324	0.0382177	0.0471178	0.0287329	0.0326939	0.0354535	0.0351115		94.609	0.0186983	0.0207507	0.0222848	0.0223425	0.013096	0.0149199	0.0190555	0.0126447
	94.8081	0.0351349	0.0421514	0.0292748	0.0330603	0.0277725	0.0263694	0.0120263	0.0151903		94.809	0.0699672	0.0773742	0.0707827	0.0779309	0.0368793	0.0467569	0.0273763	0.0324435	0.0345867	0.0348426		94.809	0.0175859	0.0204944	0.0217455	0.0220665	0.0122014	0.0147356	0.0169501	0.0124885
	95.0081	0.0346128	0.0417799	0.0293918	0.0327689	0.0276155	0.026137	0.0110245	0.0150565		95.009	0.0684915	0.0767815	0.0699815	0.077334	0.0364643	0.0463988	0.0272032	0.032195	0.0347855	0.0345757		95.009	0.0162251	0.0202412	0.0213733	0.0217939	0.0116938	0.0145535	0.0162469	0.0123342
	95.2081	0.0326782	0.0414117	0.0287771	0.0324801	0.0262145	0.0259067	0.0108225	0.0149238		95.209	0.0678365	0.0761934	0.0695312	0.0767417	0.0361759	0.0460434	0.0263721	0.0319484	0.0349388	0.0343109		95.209	0.0148683	0.0199912	0.0207339	0.0215247	0.0100099	0.0143738	0.0149645	0.0121819
	95.4081	0.0326793	0.0410467	0.0287181	0.0321938	0.0260216	0.0256783	0.0113	0.0147922		95.409	0.0670631	0.0756099	0.0682643	0.0761539	0.0353725	0.0456908	0.0264481	0.0317037	0.0347252	0.0340481		95.409	0.0134041	0.0197442	0.020101	0.0212588	0.00917993	0.0141962	0.0140226	0.0120314
	95.6081	0.0317352	0.0406849	0.0273254	0.03191	0.0250377	0.025452	0.0116778	0.0146618		95.609	0.0662792	0.0750307	0.0664175	0.0755706	0.0351362	0.0453408	0.0250536	0.0314608	0.0337	0.0337873		95.609	0.0129384	0.0195004	0.0198635	0.0209962	0.00865583	0.0140208	0.0131093	0.0118828
	95.8081	0.0315227	0.0403263	0.0271192	0.0316288	0.0253921	0.0252277	0.0122546	0.0145326		95.809	0.0643748	0.074456	0.0649216	0.0749918	0.0333894	0.0449935	0.023979	0.0312199	0.0328444	0.0335285		95.809	0.0129096	0.0192595	0.0198089	0.0207368	0.0081038	0.0138476	0.0130107	0.011736
	96.0081	0.0314748	0.0399709	0.0272533	0.03135	0.0249673	0.0250053	0.0128485	0.0144045		96.009	0.0632761	0.0738858	0.0641602	0.0744174	0.0321443	0.0446489	0.0236347	0.0309808	0.0330777	0.0332717		96.009	0.0137908	0.0190216	0.0204522	0.0204807	0.00876361	0.0136766	0.0134471	0.011591
	96.2081	0.0309261	0.0396186	0.0275512	0.0310737	0.025286	0.0247849	0.0131279	0.0142776		96.209	0.0621684	0.0733198	0.0631804	0.0738474	0.0318564	0.0443069	0.0235056	0.0307435	0.0334734	0.0330168		96.209	0.0125357	0.0187866	0.0202736	0.0202277	0.00915169	0.0135076	0.0127674	0.0114478
	96.4081	0.0306803	0.0392694	0.0276814	0.0307998	0.0252945	0.0245665	0.0143081	0.0141517		96.409	0.0617039	0.0727583	0.0623625	0.0732818	0.0315067	0.0439676	0.023129	0.030508	0.0334628	0.032764		96.409	0.0121875	0.0185545	0.0206972	0.0199778	0.00977748	0.0133408	0.0133091	0.0113064
	96.6081	0.0302512	0.0389233	0.0277702	0.0305284	0.0249215	0.0243499	0.0142006	0.014027		96.609	0.0617282	0.072201	0.0618814	0.0727205	0.0313312	0.0436308	0.0236186	0.0302743	0.0337648	0.032513		96.609	0.0129236	0.0183253	0.0213381	0.019731	0.0110367	0.013176	0.0139584	0.0111667
	96.8081	0.0295403	0.0385802	0.0269701	0.0302593	0.023974	0.0241353	0.0145876	0.0139034		96.809	0.0613216	0.071648	0.061559	0.0721635	0.0321365	0.0432966	0.0238777	0.0300424	0.0345571	0.032264		96.809	0.0127353	0.0180989	0.021162	0.0194873	0.0106717	0.0130132	0.0140703	0.0110288
	97.0081	0.0284664	0.0382401	0.0268118	0.0299926	0.0230112	0.0239226	0.0142244	0.0137808		97.009	0.0609743	0.0710992	0.0605093	0.0716108	0.0314567	0.042965	0.0232008	0.0298123	0.0338389	0.0320169		97.009	0.0116975	0.0178754	0.0204089	0.0192466	0.010262	0.0128525	0.0140926	0.0108926
	97.2081	0.0282894	0.0379031	0.026503	0.0297282	0.0224612	0.0237117	0.0141762	0.0136593		97.209	0.060019	0.0705546	0.0599916	0.0710623	0.0309662	0.0426359	0.0225432	0.029584	0.0326509	0.0317716		97.209	0.0112996	0.0176546	0.020396	0.0190088	0.0105145	0.0126937	0.0139584	0.010758
	97.4081	0.0283723	0.037569	0.0256727	0.0294662	0.0221982	0.0235027	0.0138994	0.013539		97.409	0.0597023	0.0700142	0.0601581	0.070518	0.030927	0.0423093	0.0229811	0.0293574	0.032793	0.0315283		97.409	0.0119025	0.0174365	0.0200001	0.018774	0.0113074	0.0125369	0.0140583	0.0106251
	97.6081	0.0280478	0.0372379	0.0246145	0.0292065	0.0220726	0.0232956	0.0140621	0.0134196		97.609	0.0582786	0.0694779	0.059027	0.0699779	0.0304488	0.0419853	0.0235481	0.0291325	0.0316067	0.0312868		97.609	0.010927	0.0172211	0.0193091	0.0185421	0.0108356	0.012382	0.0138181	0.0104939
	97.8081	0.0276899	0.0369097	0.0238666	0.0289491	0.0216364	0.0230903	0.0134438	0.0133013		97.809	0.0559047	0.0689458	0.0576827	0.0694419	0.0292102	0.0416637	0.023242	0.0289094	0.0312399	0.0310472		97.809	0.0102206	0.0170084	0.0179512	0.0183131	0.0101482	0.0122291	0.0138377	0.0103642
	98.0081	0.0273173	0.0365844	0.0227535	0.0286939	0.0214961	0.0228867	0.0124007	0.0131841		98.009	0.0557317	0.0684177	0.057386	0.06891	0.0289119	0.0413446	0.0239828	0.028688	0.0312939	0.0308094		98.009	0.0102265	0.0167983	0.0179861	0.0180868	0.010249	0.012078	0.0138479	0.0102362
	98.2081	0.0265899	0.0362619	0.0219992	0.028441	0.0212301	0.022685	0.0119596	0.0130679		98.209	0.0543336	0.0678937	0.0547289	0.0683822	0.0284093	0.0410279	0.0237133	0.0284682	0.030555	0.0305734		98.209	0.00919032	0.0165907	0.0165532	0.0178634	0.0102391	0.0119288	0.0145661	0.0101098
	98.4081	0.0254357	0.0359423	0.0205594	0.0281903	0.0212914	0.0224851	0.0110282	0.0129527		98.409	0.0542439	0.0673737	0.0537755	0.0678584	0.0283038	0.0407137	0.0238324	0.0282502	0.0305724	0.0303392		98.409	0.00893104	0.0163858	0.0161089	0.0176427	0.00999448	0.0117815	0.0144702	0.00998487
	98.6081	0.0251903	0.0356255	0.0200617	0.0279419	0.0213857	0.0222869	0.0105804	0.0128386		98.609	0.0534384	0.0668576	0.0526156	0.0673387	0.027983	0.0404018	0.0227038	0.0280338	0.0310036	0.0301068		98.609	0.00820568	0.0161834	0.015482	0.0174248	0.00989154	0.0116359	0.0146078	0.00986153
	98.8081	0.0249265	0.0353115	0.0198729	0.0276956	0.0210022	0.0220905	0.00940836	0.0127254		98.809	0.0525315	0.0663455	0.0519864	0.0668229	0.0278624	0.0400924	0.022797	0.0278191	0.0309614	0.0298762		98.809	0.00813224	0.0159835	0.0152068	0.0172096	0.00977395	0.0114922	0.0151752	0.00973971
	99.0081	0.0243387	0.0350003	0.0188219	0.0274515	0.0207819	0.0218958	0.00876084	0.0126132		99.009	0.0520529	0.0658374	0.0515334	0.0663111	0.0281505	0.0397853	0.0228066	0.027606	0.0311054	0.0296474		99.009	0.00815449	0.015786	0.0151419	0.016997	0.00986019	0.0113502	0.0159573	0.0096194
	99.2081	0.0235172	0.0346918	0.0184897	0.0272095	0.0210849	0.0217028	0.00900793	0.0125021		99.209	0.0522231	0.0653331	0.0508788	0.0658032	0.027956	0.0394806	0.0223193	0.0273946	0.0315358	0.0294203		99.209	0.0075904	0.015591	0.0161838	0.016787	0.00997307	0.01121	0.0163689	0.00950057
	99.4081	0.0242476	0.034386	0.0182481	0.0269697	0.021266	0.0215115	0.00940806	0.0123919		99.409	0.0509137	0.0648327	0.0500651	0.0652992	0.0272832	0.0391782	0.021906	0.0271847	0.0310704	0.029195		99.409	0.0076265	0.0153984	0.0158269	0.0165796	0.0097654	0.0110715	0.016001	0.00938321
	99.6081	0.022555	0.0340829	0.0175391	0.026732	0.02059	0.0213219	0.00838019	0.0122827		99.609	0.0495031	0.0643361	0.0489565	0.064799	0.0256959	0.0388781	0.0204529	0.0269765	0.0305129	0.0289714		99.609	0.00786457	0.0152082	0.01615	0.0163748	0.00979975	0.0109348	0.0163613	0.0092673
	99.8081	0.0223268	0.0337825	0.018181	0.0264964	0.0214498	0.021134	0.00863954	0.0121744		99.809	0.0475298	0.0638433	0.0482369	0.0643027	0.024523	0.0385803	0.0193528	0.0267699	0.0309075	0.0287495		99.809	0.0077646	0.0150204	0.0151873	0.0161726	0.00995934	0.0107997	0.0160998	0.00915283
	100.008	0.0218523	0.0334848	0.0183634	0.0262628	0.0209944	0.0209477	0.00845117	0.0120671		100.009	0.0465875	0.0633543	0.0478777	0.0638102	0.0245275	0.0382848	0.0199838	0.0265649	0.0319686	0.0285293		100.009	0.00757064	0.0148348	0.0149519	0.0159728	0.0102897	0.0106663	0.0159212	0.00903976
	100.208	0.022837	0.0331896	0.0193457	0.0260314	0.0211926	0.0207631	0.0100436	0.0119607		100.209	0.0455961	0.0628691	0.0466434	0.0633214	0.0240138	0.0379916	0.0197517	0.0263614	0.0325509	0.0283107		100.209	0.00620855	0.0146516	0.0142857	0.0157755	0.0102239	0.0105345	0.0152922	0.0089281
	100.408	0.0234584	0.0328971	0.0202759	0.0258019	0.0208505	0.02058	0.0112416	0.0118553		100.409	0.0455398	0.0623875	0.0462618	0.0628364	0.0241505	0.0377006	0.0202102	0.0261595	0.0327169	0.0280939		100.409	0.00647591	0.0144706	0.0139479	0.0155806	0.00981005	0.0104044	0.0150598	0.00881781
	100.608	0.0233754	0.0326072	0.0207989	0.0255745	0.019947	0.0203987	0.0107681	0.0117508		100.609	0.0454582	0.0619097	0.0462692	0.0623552	0.0240746	0.0374118	0.0214804	0.0259591	0.0331297	0.0278787		100.609	0.00633355	0.0142918	0.0127719	0.0153881	0.00875259	0.0102759	0.0143516	0.00870888
	100.808	0.023121	0.0323198	0.0210245	0.0253491	0.019452	0.0202189	0.0116048	0.0116473		100.809	0.0446659	0.0614355	0.0450318	0.0618776	0.0237144	0.0371253	0.0215616	0.0257603	0.0334593	0.0276652		100.809	0.00505918	0.0141153	0.0114213	0.015198	0.00692721	0.0101489	0.0133292	0.0086013
	101.008	0.0225338	0.0320349	0.0205177	0.0251257	0.0192584	0.0200407	0.0114168	0.0115446		101.009	0.0442805	0.060965	0.0446541	0.0614036	0.0226612	0.0368409	0.0212948	0.025563	0.0330749	0.0274533		101.009	0.00428481	0.0139409	0.0113639	0.0150103	0.00696151	0.0100236	0.0130284	0.00849505
	101.208	0.0224673	0.0317525	0.0198917	0.0249042	0.0188267	0.019864	0.0112178	0.0114428		101.209	0.0441928	0.060498	0.0447583	0.0609333	0.0223411	0.0365587	0.0213748	0.0253672	0.0330336	0.027243		101.209	0.00426937	0.0137687	0.0109464	0.0148249	0.00641626	0.00989976	0.0120772	0.00839011
	101.408	0.0218435	0.0314727	0.019423	0.0246847	0.0190422	0.0196889	0.0110304	0.011342		101.409	0.0430362	0.0600346	0.0439873	0.0604666	0.0210584	0.0362787	0.0211606	0.0251729	0.0326431	0.0270343		101.409	0.00364376	0.0135986	0.00981823	0.0146418	0.00618724	0.00977747	0.0101451	0.00828647
	101.608	0.0208595	0.0311953	0.0187387	0.0244671	0.0179223	0.0195154	0.0104137	0.011242		101.609	0.0423939	0.0595748	0.0434143	0.0600035	0.0202746	0.0360008	0.0210929	0.0249801	0.0322446	0.0268273		101.609	0.00309992	0.0134306	0.00953843	0.0144609	0.00562053	0.00965669	0.00987811	0.00818411
	101.808	0.0204521	0.0309203	0.0191764	0.0242515	0.0185477	0.0193434	0.0102938	0.0111429		101.809	0.0419882	0.0591185	0.04316	0.0595439	0.0200347	0.0357251	0.0203881	0.0247887	0.031995	0.0266218		101.809	0.00385025	0.0132647	0.00891117	0.0142823	0.00576927	0.0095374	0.00950133	0.00808301
	102.008	0.0198697	0.0306478	0.0187798	0.0240377	0.0189621	0.0191729	0.0109751	0.0110447		102.009	0.0425289	0.0586657	0.0430353	0.0590878	0.0212787	0.0354515	0.0204461	0.0245989	0.03243	0.0264179		102.009	0.00451753	0.0131009	0.00904528	0.0141058	0.00610046	0.00941959	0.0104353	0.00798316
	102.208	0.0193304	0.0303777	0.0187114	0.0238259	0.018893	0.0190039	0.0113923	0.0109474		102.209	0.0417317	0.0582163	0.0416724	0.0586352	0.0211051	0.0351799	0.0191945	0.0244105	0.031755	0.0262155		102.209	0.00455201	0.012939	0.00853426	0.0139316	0.00620583	0.00930323	0.0109811	0.00788455
	102.408	0.0184607	0.0301099	0.0181668	0.0236159	0.0195147	0.0188364	0.0109508	0.0108509		102.409	0.0428306	0.0577704	0.0417884	0.0581861	0.0215417	0.0349105	0.0185329	0.0242235	0.0319134	0.0260148		102.409	0.00551864	0.0127792	0.0089116	0.0137595	0.00591522	0.00918831	0.0111904	0.00778715
	102.608	0.0177075	0.0298445	0.0176834	0.0234077	0.0190814	0.0186704	0.0102568	0.0107552		102.609	0.0427917	0.057328	0.040659	0.0577404	0.0211638	0.0346431	0.0173686	0.024038	0.0311691	0.0258155		102.609	0.00589921	0.0126213	0.00876987	0.0135895	0.00674108	0.0090748	0.0114213	0.00769096
	102.808	0.0174177	0.0295815	0.0173959	0.0232014	0.0187841	0.0185058	0.010211	0.0106604		102.809	0.0430247	0.0568889	0.041207	0.0572982	0.02085	0.0343777	0.0167054	0.0238538	0.0309421	0.0256178		102.809	0.00704225	0.0124654	0.00924163	0.0134216	0.007285	0.0089627	0.0120188	0.00759595
	103.008	0.0170666	0.0293208	0.0168599	0.0229969	0.019361	0.0183427	0.0102704	0.0105665		103.009	0.0425558	0.0564531	0.041009	0.0568593	0.0203685	0.0341144	0.0161847	0.0236711	0.0307659	0.0254216		103.009	0.00779417	0.0123114	0.0104631	0.0132559	0.00771462	0.00885199	0.012605	0.00750212
	103.208	0.0166294	0.0290623	0.0167601	0.0227942	0.0193263	0.0181811	0.0100898	0.0104734		103.209	0.0430176	0.0560207	0.0407898	0.0564238	0.0197588	0.0338531	0.0161538	0.0234898	0.0309029	0.0252268		103.209	0.00778757	0.0121594	0.0107379	0.0130921	0.00782354	0.00874264	0.0128012	0.00740945
	103.408	0.0162774	0.0288062	0.0163023	0.0225933	0.0191496	0.0180208	0.00890161	0.010381		103.409	0.0412637	0.0555917	0.0398707	0.0559917	0.0187966	0.0335938	0.0147886	0.0233099	0.0298895	0.0250336		103.409	0.00891938	0.0120092	0.0108095	0.0129304	0.00739845	0.00863464	0.0125441	0.00731792
	103.608	0.0156228	0.0285523	0.0161623	0.0223942	0.0195167	0.017862	0.00860324	0.0102895		103.609	0.0409752	0.0551659	0.0400553	0.0555628	0.0188939	0.0333365	0.0147566	0.0231314	0.0304338	0.0248419		103.609	0.00852266	0.0118608	0.0104991	0.0127707	0.00714555	0.00852798	0.013516	0.00722752
	103.808	0.0159452	0.0283006	0.0159146	0.0221968	0.0196419	0.0177045	0.00812892	0.0101989		103.809	0.0406734	0.0547433	0.0399521	0.0551372	0.0197697	0.0330812	0.0151818	0.0229542	0.0313003	0.0246516		103.809	0.00826762	0.0117143	0.0105534	0.0126129	0.00694966	0.00842264	0.0136333	0.00713824
	104.008	0.0160269	0.0280512	0.0159282	0.0220012	0.0189549	0.0175485	0.0082762	0.010109		104.009	0.0408064	0.054324	0.039533	0.0547149	0.0198467	0.0328278	0.0160148	0.0227784	0.0318101	0.0244628		104.009	0.00855598	0.0115696	0.0112534	0.0124571	0.00691619	0.00831859	0.0142753	0.00705007
	104.208	0.0164258	0.0278039	0.0163283	0.0218072	0.0188955	0.0173938	0.00913537	0.0100199		104.209	0.0406175	0.0539079	0.0390926	0.0542958	0.0195443	0.0325764	0.0160619	0.0226039	0.0316879	0.0242754		104.209	0.00865465	0.0114267	0.0118295	0.0123032	0.0064879	0.00821583	0.0146152	0.00696298
	104.408	0.0160286	0.0275589	0.0161416	0.021615	0.0182576	0.0172405	0.00889011	0.00993155		104.409	0.0407341	0.053495	0.0386439	0.0538799	0.0195221	0.0323269	0.0173049	0.0224308	0.0320302	0.0240895		104.409	0.00889111	0.0112855	0.0120326	0.0121512	0.00679726	0.00811434	0.0151266	0.00687696
	104.608	0.0160541	0.027316	0.0156526	0.0214245	0.0175681	0.0170886	0.00801944	0.00984401		104.609	0.0400598	0.0530853	0.0386469	0.0534673	0.0195836	0.0320793	0.0180499	0.022259	0.0324958	0.023905		104.609	0.00796758	0.0111461	0.0107937	0.0120011	0.00623006	0.00801411	0.015359	0.00679201
	104.808	0.0160496	0.0270752	0.0156834	0.0212357	0.018203	0.0169379	0.00828413	0.00975725		104.809	0.0393383	0.0526787	0.0376051	0.0530577	0.0189513	0.0318335	0.0181653	0.0220885	0.0324568	0.0237219		104.809	0.00713189	0.0110084	0.0111478	0.0118529	0.00590132	0.00791511	0.0154929	0.00670811
	105.008	0.0157099	0.0268366	0.0153469	0.0210485	0.0184273	0.0167887	0.00820888	0.00967125		105.009	0.0395085	0.0522752	0.0379524	0.0526513	0.0180452	0.0315897	0.018127	0.0219193	0.0323538	0.0235402		105.009	0.00611858	0.0108724	0.0113192	0.0117065	0.00569081	0.00781734	0.0145809	0.00662525
	105.208	0.0162592	0.0266	0.0152516	0.020863	0.0182109	0.0166407	0.00785704	0.00958601		105.209	0.0394519	0.0518748	0.0380461	0.0522481	0.0170638	0.0313478	0.0184825	0.0217514	0.032008	0.0233599		105.209	0.00534461	0.0107381	0.010809	0.0115619	0.00513934	0.00772077	0.0137223	0.00654341
	105.408	0.0152917	0.0263656	0.0147779	0.0206791	0.0176667	0.016494	0.00763028	0.00950152		105.409	0.039304	0.0514775	0.0370799	0.0518479	0.016058	0.0311077	0.0180391	0.0215848	0.0313239	0.023181		105.409	0.00447257	0.0106055	0.0104012	0.011419	0.00503348	0.0076254	0.0126246	0.00646258
	105.608	0.0148688	0.0261332	0.0142389	0.0204968	0.0175249	0.0163486	0.00779889	0.00941777		105.609	0.0400429	0.0510832	0.037538	0.0514508	0.0162748	0.0308694	0.0183786	0.0214195	0.0316402	0.0230034		105.609	0.00418615	0.0104745	0.0101363	0.011278	0.00468409	0.0075312	0.0128459	0.00638275
	105.808	0.0162412	0.0259029	0.015391	0.0203162	0.0187163	0.0162045	0.00936048	0.00933476		105.809	0.0400661	0.0506919	0.0366801	0.0510567	0.0162545	0.030633	0.0179358	0.0212554	0.0317216	0.0228272		105.809	0.00349453	0.0103451	0.0100039	0.0111387	0.00437243	0.00743817	0.0126364	0.0063039
	106.008	0.0169966	0.0256746	0.0153049	0.0201371	0.0192209	0.0160617	0.0101741	0.00925249		106.009	0.0405098	0.0503037	0.0365894	0.0506656	0.0168914	0.0303983	0.0178921	0.0210926	0.0317172	0.0226524		106.009	0.00238254	0.0102173	0.00998281	0.0110011	0.00398354	0.00734629	0.0135222	0.00622603
	106.208	0.0171876	0.0254483	0.0151364	0.0199596	0.0191473	0.0159201	0.010928	0.00917094		106.209	0.0407249	0.0499184	0.0361815	0.0502776	0.0157715	0.0301655	0.0170008	0.0209311	0.030608	0.0224789		106.209	0.00166483	0.0100911	0.00993132	0.0108652	0.00342988	0.00725554	0.0125666	0.00614912
	106.408	0.0176347	0.025224	0.0153522	0.0197837	0.0195745	0.0157798	0.0116487	0.0090901		106.409	0.0415252	0.049536	0.0361266	0.0498925	0.014691	0.0299345	0.0165949	0.0207708	0.0308714	0.0223067		106.409	0.00168806	0.00996644	0.0099521	0.010731	0.00329353	0.00716591	0.0126964	0.00607316
	106.608	0.017087	0.0250017	0.0147629	0.0196093	0.0186854	0.0156407	0.0109023	0.00900998		106.609	0.0409737	0.0491566	0.0350168	0.0495103	0.0135967	0.0297052	0.0159552	0.0206117	0.0299832	0.0221358		106.609	0.0015677	0.00984332	0.0100769	0.0105984	0.00371831	0.00707739	0.012902	0.00599814
	106.808	0.016492	0.0247813	0.0148224	0.0194365	0.0180513	0.0155029	0.0113288	0.00893057		106.809	0.040872	0.0487801	0.03548	0.0491311	0.012729	0.0294776	0.0157078	0.0204538	0.0301547	0.0219663		106.809	0.00133295	0.00972173	0.0101728	0.0104675	0.0029589	0.00698997	0.0130351	0.00592405
	107.008	0.0158519	0.0245629	0.0151695	0.0192652	0.0181258	0.0153662	0.0111463	0.00885186		107.009	0.0403413	0.0484065	0.034393	0.0487548	0.0115773	0.0292519	0.0157122	0.0202971	0.0294791	0.021798		107.009	0.000438676	0.00960164	0.00927595	0.0103382	0.00183802	0.00690362	0.0122085	0.00585087
	107.208	0.015044	0.0243464	0.0155555	0.0190954	0.0173363	0.0152308	0.0112478	0.00877384		107.209	0.0391765	0.0480357	0.0338502	0.0483814	0.011093	0.0290278	0.014874	0.0201417	0.0282274	0.0216311		107.209	0.000818261	0.00948303	0.00924934	0.0102105	0.00211619	0.00681834	0.0118696	0.00577859
	107.408	0.0146346	0.0241318	0.0152201	0.0189271	0.0171266	0.0150966	0.0109123	0.00869651		107.409	0.0378575	0.0476678	0.0336511	0.0480108	0.0112135	0.0288055	0.0145619	0.0199874	0.0278402	0.0214654		107.409	0.000458581	0.00936589	0.00918426	0.0100843	0.00155575	0.00673412	0.0119782	0.00570721
	107.608	0.0140115	0.0239191	0.0145466	0.0187603	0.0167444	0.0149635	0.0110095	0.00861986		107.609	0.0381229	0.0473027	0.0342461	0.0476431	0.0124188	0.0285849	0.0154107	0.0198343	0.0286063	0.021301		107.609	0.00105411	0.00925019	0.00904465	0.00995977	0.00153272	0.00665093	0.0123121	0.00563671
	107.808	0.0135874	0.0237083	0.0145195	0.0185949	0.01622	0.0148316	0.0112144	0.00854388		107.809	0.0373199	0.0469404	0.0340196	0.0472781	0.0125803	0.0283659	0.0153999	0.0196824	0.0290222	0.0211378		107.809	0.00194982	0.00913592	0.0101295	0.00983673	0.00197798	0.00656877	0.0126089	0.00556708
	108.008	0.0127929	0.0234993	0.0147816	0.018431	0.0162235	0.0147009	0.0112081	0.00846858		108.009	0.0369667	0.0465809	0.0337953	0.046916	0.0130658	0.0281486	0.0152416	0.0195316	0.0291706	0.0209759		108.009	0.00316892	0.00902307	0.0104313	0.00971522	0.00300917	0.00648763	0.012858	0.00549831
	108.208	0.0120101	0.0232922	0.0148659	0.0182686	0.0160176	0.0145713	0.0104937	0.00839393		108.209	0.0361976	0.0462241	0.0340671	0.0465567	0.0136162	0.027933	0.0157536	0.019382	0.0297538	0.0208153		108.209	0.00413953	0.00891161	0.0112294	0.00959521	0.00423253	0.00640749	0.0127761	0.00543039
	108.408	0.0123484	0.0230869	0.0147982	0.0181076	0.0162802	0.0144429	0.0104694	0.00831995		108.409	0.0358458	0.04587	0.0332751	0.0462001	0.014725	0.0277191	0.0163436	0.0192336	0.0302216	0.0206559		108.409	0.00320749	0.00880153	0.0103048	0.00947668	0.0047204	0.00632834	0.0124618	0.00536331
	108.608	0.0124292	0.0228834	0.0146663	0.017948	0.0163375	0.0143156	0.00999298	0.00824662		108.609	0.0349454	0.0455187	0.0333748	0.0458462	0.0150904	0.0275068	0.016292	0.0190863	0.030339	0.0204976		108.609	0.00300596	0.0086928	0.00878193	0.00935962	0.00386399	0.00625016	0.0120404	0.00529706
	108.808	0.012369	0.0226817	0.0148674	0.0177898	0.0162581	0.0141894	0.0102467	0.00817393		108.809	0.0347276	0.0451701	0.0333723	0.0454951	0.0145664	0.0272961	0.0164266	0.0189401	0.0302242	0.0203406		108.809	0.00343978	0.00858542	0.00837916	0.009244	0.00386995	0.00617296	0.0111981	0.00523162
	109.008	0.0122602	0.0224818	0.0141444	0.017633	0.0164689	0.0140644	0.0101839	0.00810189		109.009	0.0342391	0.0448241	0.0334255	0.0451466	0.0139368	0.027087	0.0158574	0.018795	0.0296607	0.0201848		109.009	0.00365328	0.00847937	0.00838525	0.00912981	0.00391531	0.0060967	0.0109205	0.005167
	109.208	0.0124039	0.0222836	0.0134825	0.0174775	0.0168272	0.0139404	0.0101802	0.00803048		109.209	0.0338164	0.0444808	0.0329091	0.0448008	0.0144854	0.0268796	0.0161866	0.0186511	0.0286835	0.0200302		109.209	0.00434261	0.00837462	0.00785782	0.00901703	0.00431386	0.00602139	0.0106561	0.00510317
	109.408	0.0118689	0.0220872	0.0133575	0.0173235	0.0168528	0.0138175	0.010153	0.0079597		109.409	0.0334794	0.0441401	0.0319996	0.0444577	0.0148918	0.0266737	0.0161204	0.0185082	0.028491	0.0198768		109.409	0.00327896	0.00827117	0.00735772	0.00890565	0.00450589	0.00594701	0.00980304	0.00504013
	109.608	0.0130972	0.0218926	0.0135975	0.0171708	0.0185381	0.0136957	0.0106365	0.00788954		109.609	0.0327332	0.043802	0.0311882	0.0441171	0.0145814	0.0264694	0.0159486	0.0183664	0.0280634	0.0197246		109.609	0.00271303	0.008169	0.00743793	0.00879563	0.00473651	0.00587355	0.00974713	0.00497787
	109.808	0.0146483	0.0216996	0.0139575	0.0170195	0.0194758	0.013575	0.0115425	0.00782001		109.809	0.0327394	0.0434665	0.0306655	0.0437792	0.0147236	0.0262666	0.0164517	0.0182258	0.0280946	0.0195735		109.809	0.00231201	0.00806809	0.00752628	0.00868698	0.00481404	0.00580099	0.00964748	0.00491638
	110.008	0.0154061	0.0215083	0.0138218	0.0168695	0.0202433	0.0134554	0.0116378	0.00775108		110.009	0.0325675	0.0431336	0.0307931	0.0434439	0.0149153	0.0260655	0.0161033	0.0180862	0.0275979	0.0194236		110.009	0.00172018	0.00796842	0.00735491	0.00857967	0.00468505	0.00572933	0.00901437	0.00485565
	110.208	0.0153377	0.0213188	0.0135614	0.0167208	0.0199911	0.0133368	0.0119262	0.00768276		110.209	0.0314554	0.0428032	0.0298952	0.0431112	0.0132984	0.0258658	0.0154061	0.0179476	0.0268132	0.0192748		110.209	0.00227335	0.00786999	0.00773626	0.00847369	0.00440447	0.00565856	0.00866614	0.00479567
	110.408	0.015843	0.0211309	0.0143262	0.0165734	0.0203257	0.0132192	0.0116707	0.00761505		110.409	0.0317957	0.0424753	0.0294621	0.042781	0.0126025	0.0256677	0.0157372	0.0178102	0.0272536	0.0191272		110.409	0.00268534	0.00777277	0.00831567	0.00836902	0.00502408	0.00558866	0.00969666	0.00473643
	110.608	0.0138977	0.0209446	0.0137208	0.0164273	0.0184699	0.0131027	0.0100563	0.00754793		110.609	0.0311712	0.04215	0.0282725	0.0424533	0.0123933	0.0254711	0.0146381	0.0176738	0.0265062	0.0189807		110.609	0.0017173	0.00767676	0.00729208	0.00826564	0.00449246	0.00551962	0.00920827	0.00467792
	110.808	0.0135039	0.02076	0.0144093	0.0162825	0.0176839	0.0129872	0.010062	0.0074814		110.809	0.0313412	0.0418272	0.0284207	0.0421281	0.0122081	0.025276	0.0141202	0.0175384	0.0260894	0.0188353		110.809	0.00117208	0.00758193	0.00690998	0.00816353	0.00394483	0.00545144	0.00866972	0.00462013
	111.008	0.0134859	0.020577	0.0152184	0.016139	0.0173074	0.0128728	0.00999186	0.00741546		111.009	0.0304341	0.0415068	0.028324	0.0418054	0.0116292	0.0250824	0.0136769	0.0174041	0.0257851	0.018691		111.009	0.000928699	0.00748827	0.0066573	0.00806269	0.00361369	0.0053841	0.00862453	0.00456306
	111.208	0.0120638	0.0203957	0.0146098	0.0159968	0.0161971	0.0127593	0.00966675	0.0073501		111.209	0.0304437	0.0411889	0.0285413	0.0414852	0.0122305	0.0248903	0.0137102	0.0172708	0.0257822	0.0185479		111.209	0.0016126	0.00739577	0.0073116	0.00796309	0.00397027	0.00531759	0.00916033	0.00450669
	111.408	0.0116302	0.0202159	0.0146017	0.0158558	0.0160328	0.0126468	0.0097532	0.00728532		111.409	0.0309373	0.0408734	0.0287399	0.0411675	0.0125172	0.0246996	0.0139659	0.0171385	0.0268479	0.0184058		111.409	0.00122523	0.00730441	0.00705448	0.00786472	0.00362366	0.0052519	0.00966148	0.00445102
	111.608	0.0105369	0.0200377	0.0145834	0.015716	0.0157643	0.0125354	0.00912375	0.00722111		111.609	0.0315306	0.0405603	0.028001	0.0408522	0.0127043	0.0245105	0.0138451	0.0170072	0.0267796	0.0182648		111.609	0.00259337	0.00721418	0.00738441	0.00776757	0.00453201	0.00518703	0.0103877	0.00439604
	111.808	0.0101811	0.0198611	0.0145822	0.0155775	0.0152064	0.0124249	0.00936158	0.00715746		111.809	0.0311891	0.0402497	0.0282383	0.0405393	0.0122312	0.0243227	0.0136297	0.0168769	0.0268631	0.0181249		111.809	0.00269728	0.00712506	0.00766061	0.00767162	0.00488469	0.00512295	0.0111487	0.00434174
	112.008	0.00978724	0.0196861	0.0147414	0.0154402	0.0150899	0.0123154	0.00973842	0.00709438		112.009	0.0322764	0.0399414	0.0291008	0.0402288	0.0130166	0.0241364	0.0141359	0.0167477	0.0277493	0.0179861		112.009	0.00296427	0.00703705	0.00822394	0.00757685	0.00551409	0.00505967	0.0121155	0.0042881
	112.208	0.00947693	0.0195126	0.014341	0.0153041	0.0145649	0.0122068	0.00978028	0.00703185		112.209	0.0323117	0.0396355	0.0294066	0.0399206	0.0130074	0.0239516	0.0145863	0.0166194	0.0284724	0.0178483		112.209	0.00231233	0.00695012	0.00834035	0.00748326	0.00556169	0.00499717	0.0119984	0.00423513
	112.408	0.00972693	0.0193406	0.0133029	0.0151692	0.014491	0.0120992	0.010318	0.00696987		112.409	0.0327357	0.0393319	0.0297894	0.0396149	0.0135307	0.0237681	0.0141044	0.0164921	0.0290178	0.0177116		112.409	0.00209209	0.00686426	0.00763359	0.00739082	0.00490357	0.00493544	0.0117795	0.00418282
	112.608	0.00927155	0.0191701	0.0129514	0.0150355	0.0135574	0.0119926	0.0106655	0.00690844		112.609	0.0325737	0.0390306	0.0296561	0.0393115	0.0132063	0.0235861	0.014236	0.0163658	0.0290611	0.017576		112.609	0.00334012	0.00677947	0.00788434	0.00729952	0.00493171	0.00487447	0.0115871	0.00413115
	112.808	0.00936653	0.0190011	0.0127655	0.014903	0.0130851	0.0118869	0.0110895	0.00684755		112.809	0.0320547	0.0387317	0.029222	0.0390104	0.0127205	0.0234054	0.0137953	0.0162404	0.0286558	0.0174414		112.809	0.00372743	0.00669573	0.00791829	0.00720935	0.00513308	0.00481426	0.0116271	0.00408012
	113.008	0.00914422	0.0188337	0.0118849	0.0147717	0.013323	0.0117821	0.0101954	0.00678719		113.009	0.0309705	0.038435	0.0285162	0.0387116	0.0125698	0.0232261	0.0139715	0.016116	0.0279741	0.0173078		113.009	0.00405477	0.00661301	0.00844718	0.00712029	0.00534774	0.00475479	0.0124407	0.00402972
	113.208	0.00912858	0.0186677	0.0123954	0.0146415	0.0136341	0.0116783	0.01055	0.00672737		113.209	0.031387	0.0381406	0.0285188	0.0384151	0.0131117	0.0230482	0.0152783	0.0159926	0.028366	0.0171752		113.209	0.00372907	0.00653132	0.00877049	0.00703234	0.00574963	0.00469605	0.013037	0.00397994
	113.408	0.0092024	0.0185031	0.0126152	0.0145124	0.0139609	0.0115753	0.010504	0.00666808		113.409	0.0307898	0.0378485	0.0276761	0.0381208	0.0124201	0.0228717	0.0154829	0.0158701	0.0282806	0.0170436		113.409	0.00264695	0.00645064	0.0092346	0.00694547	0.00564249	0.00463804	0.0128194	0.00393077
	113.608	0.00989483	0.01834	0.0125096	0.0143845	0.0153476	0.0114733	0.0105008	0.0066093		113.609	0.0306835	0.0375586	0.0271072	0.0378288	0.0120423	0.0226965	0.0156945	0.0157485	0.028199	0.0169131		113.609	0.00364069	0.00637096	0.0102398	0.00685967	0.00598454	0.00458075	0.0126564	0.00388222
	113.808	0.0110935	0.0181784	0.0129008	0.0142577	0.0157051	0.0113722	0.011269	0.00655105		113.809	0.0308839	0.0372709	0.0262474	0.0375391	0.0119064	0.0225227	0.0160969	0.0156279	0.0281015	0.0167836		113.809	0.00364741	0.00629226	0.0099483	0.00677493	0.00480625	0.00452416	0.0117524	0.00383426
	114.008	0.011543	0.0180182	0.0132047	0.014132	0.0165369	0.011272	0.0105249	0.00649331		114.009	0.0292746	0.0369854	0.025216	0.0372516	0.0108871	0.0223502	0.0147537	0.0155082	0.0269482	0.016655		114.009	0.00398813	0.00621453	0.00980073	0.00669124	0.00503099	0.00446828	0.0115365	0.0037869
	114.208	0.0122443	0.0178594	0.0134872	0.0140075	0.0171214	0.0111726	0.0108009	0.00643608		114.209	0.0281943	0.0367022	0.0239054	0.0369662	0.00897666	0.022179	0.0141944	0.0153894	0.0260017	0.0165274		114.209	0.0045729	0.00613777	0.00932834	0.00660859	0.00469562	0.00441308	0.0112965	0.00374012
	114.408	0.0118806	0.017702	0.0136518	0.013884	0.0165534	0.0110741	0.0098692	0.00637935		114.409	0.0282669	0.036421	0.0237538	0.0366831	0.00936225	0.0220091	0.0144274	0.0152716	0.0257601	0.0164009		114.409	0.00423833	0.00606195	0.00897171	0.00652695	0.00495123	0.00435857	0.0110832	0.00369392
	114.608	0.0107312	0.0175459	0.0132254	0.0137617	0.0155658	0.0109765	0.00897351	0.00632312		114.609	0.0271613	0.0361421	0.0229386	0.0364021	0.00907861	0.0218405	0.0129389	0.0151546	0.0246223	0.0162752		114.609	0.00432699	0.00598706	0.00809953	0.00644633	0.00511619	0.00430473	0.0109103	0.00364829
	114.808	0.010404	0.0173913	0.0137733	0.0136404	0.0157111	0.0108798	0.00904728	0.00626739		114.809	0.026639	0.0358653	0.0229249	0.0361233	0.00884286	0.0216732	0.0134995	0.0150385	0.0239486	0.0161506		114.809	0.00478601	0.00591311	0.0082751	0.0063667	0.00513456	0.00425155	0.011258	0.00360322
	115.008	0.0098223	0.017238	0.0137318	0.0135201	0.0156759	0.0107839	0.00840896	0.00621215		115.009	0.025978	0.0355906	0.0228773	0.0358466	0.00888435	0.0215072	0.0135166	0.0149233	0.022961	0.0160269		115.009	0.00502491	0.00584006	0.00802114	0.00628805	0.00596446	0.00419903	0.0114455	0.00355871
	115.208	0.00938657	0.0170861	0.0132178	0.013401	0.0153573	0.0106888	0.00843761	0.0061574		115.209	0.0266763	0.035318	0.0225213	0.0355721	0.00935896	0.0213425	0.0131832	0.014809	0.0223567	0.0159041		115.209	0.00450111	0.00576792	0.00781787	0.00621037	0.00668751	0.00414716	0.0114406	0.00351475
	115.408	0.00984238	0.0169355	0.0134233	0.0132829	0.0156689	0.0105946	0.00907834	0.00610313		115.409	0.0262772	0.0350474	0.0225388	0.0352996	0.00910626	0.021179	0.0122433	0.0146956	0.0222214	0.0157823		115.409	0.00401326	0.00569667	0.00665431	0.00613366	0.00692418	0.00409593	0.0111074	0.00347133
	115.608	0.00964807	0.0167862	0.0131062	0.0131658	0.01555	0.0105013	0.00958057	0.00604934		115.609	0.0265223	0.034779	0.0229112	0.0350292	0.00940418	0.0210168	0.0114238	0.014583	0.0215502	0.0156614		115.609	0.00370744	0.0056263	0.00573346	0.00605789	0.0068421	0.00404534	0.0108552	0.00342845
	115.808	0.0102369	0.0166382	0.0129333	0.0130497	0.0151355	0.0104087	0.0106862	0.00599602		115.809	0.0264678	0.0345126	0.0241712	0.0347609	0.00972321	0.0208559	0.0113888	0.0144714	0.0220867	0.0155415		115.809	0.00312057	0.0055568	0.00516845	0.00598306	0.00653505	0.00399536	0.011021	0.0033861
	116.008	0.0109473	0.0164916	0.0132927	0.0129347	0.0157494	0.010317	0.0116481	0.00594317		116.009	0.0271552	0.0342483	0.0250169	0.0344947	0.0104065	0.0206961	0.0111189	0.0143605	0.0229406	0.0154224		116.009	0.00247838	0.00548816	0.00450177	0.00590915	0.00630974	0.00394601	0.0104524	0.00334427
	116.208	0.0106602	0.0163462	0.0128561	0.0128207	0.0151024	0.010226	0.0117534	0.00589079		116.209	0.0269656	0.033986	0.0249859	0.0342305	0.0100539	0.0205376	0.0112393	0.0142505	0.0237052	0.0153043		116.209	0.00165583	0.00542036	0.00420057	0.00583615	0.00614723	0.00389727	0.00961163	0.00330296
	116.408	0.0102677	0.0162022	0.011764	0.0127077	0.014181	0.0101359	0.011224	0.00583887		116.409	0.0280799	0.0337256	0.0258973	0.0339683	0.0113832	0.0203803	0.0114711	0.0141414	0.0250546	0.0151871		116.409	0.00172917	0.00535341	0.00456281	0.00576406	0.00642199	0.00384912	0.0098315	0.00326216
	116.608	0.010231	0.0160594	0.0118938	0.0125957	0.0133767	0.0100466	0.0115309	0.0057874		116.609	0.0286713	0.0334673	0.025479	0.0337081	0.0117319	0.0202242	0.0124867	0.0140331	0.0255083	0.0150708		116.609	0.0016229	0.00528728	0.00437508	0.00569286	0.00585788	0.00380158	0.00938899	0.00322186
	116.808	0.00992752	0.0159178	0.0114432	0.0124847	0.0125891	0.009958	0.0106399	0.00573639		116.809	0.028662	0.033211	0.0255217	0.03345	0.0115408	0.0200693	0.0127437	0.0139256	0.0259781	0.0149553		116.809	0.000974905	0.00522196	0.00425427	0.00562254	0.00549651	0.00375461	0.00979455	0.00318206
	117.008	0.00957986	0.0157775	0.011371	0.0123747	0.0122976	0.00987023	0.00996725	0.00568583		117.009	0.0298963	0.0329566	0.0267925	0.0331937	0.0119343	0.0199156	0.0146697	0.0138189	0.0274879	0.0148408		117.009	0.000741005	0.00515746	0.00488537	0.00555308	0.00510619	0.00370823	0.0108882	0.00314275
	117.208	0.0099966	0.0156385	0.0121885	0.0122656	0.0128113	0.00978324	0.0103629	0.00563572		117.209	0.0310552	0.0327042	0.0267073	0.0329395	0.0120283	0.019763	0.0154472	0.0137131	0.0287557	0.0147271		117.209	-0.000213361	0.00509375	0.00489422	0.00548448	0.00410785	0.00366243	0.0099273	0.00310393
	117.408	0.0094472	0.0155006	0.0122646	0.0121575	0.0126307	0.00969701	0.0103974	0.00558604		117.409	0.0310794	0.0324537	0.0268565	0.0326872	0.0116562	0.0196117	0.0159341	0.013608	0.02878	0.0146143		117.409	0.000538524	0.00503082	0.00510345	0.00541674	0.00361025	0.00361719	0.00911782	0.00306559
	117.608	0.0103531	0.015364	0.0124066	0.0120503	0.0131041	0.00961154	0.0105492	0.00553681		117.609	0.0316682	0.0322051	0.0269653	0.0324368	0.0114287	0.0194614	0.0164884	0.0135038	0.0296527	0.0145024		117.609	0.0011104	0.00496868	0.00606215	0.00534982	0.00352528	0.0035725	0.00922615	0.00302772
	117.808	0.0103291	0.0152286	0.012528	0.0119441	0.0132518	0.00952682	0.0108345	0.00548801		117.809	0.0314283	0.0319584	0.0262022	0.0321884	0.0111038	0.0193124	0.0164831	0.0134004	0.029809	0.0143913		117.809	0.000872318	0.0049073	0.00552257	0.00528374	0.00243329	0.00352837	0.00841156	0.00299032
	118.008	0.0100908	0.0150944	0.0115067	0.0118388	0.0131204	0.00944286	0.0099072	0.00543964		118.009	0.0302762	0.0317137	0.0254394	0.0319419	0.00990659	0.0191645	0.0163804	0.0132977	0.0288963	0.0142811		118.009	0.000959596	0.00484668	0.00526034	0.00521847	0.00306999	0.00348479	0.00880347	0.00295338
	118.208	0.00975831	0.0149613	0.0112291	0.0117345	0.0132373	0.00935963	0.0101623	0.00539169		118.209	0.0305861	0.0314708	0.0255852	0.0316972	0.00942822	0.0190177	0.0165678	0.0131959	0.0290514	0.0141717		118.209	0.00100141	0.00478681	0.00541104	0.005154	0.00271528	0.00344174	0.00865016	0.0029169
	118.408	0.0078512	0.0148295	0.00965571	0.0116311	0.0119633	0.00927713	0.00923487	0.00534417		118.409	0.0304856	0.0312297	0.0254564	0.0314544	0.00936557	0.018872	0.0162222	0.0130948	0.0287405	0.0140631		118.409	0.00156905	0.00472768	0.00613669	0.00509034	0.00304038	0.00339922	0.00865152	0.00288087
	118.608	0.00783111	0.0146987	0.00947842	0.0115285	0.0118568	0.00919536	0.0095144	0.00529707		118.609	0.0294418	0.0309905	0.0241636	0.0312135	0.00828957	0.0187275	0.0156466	0.0129945	0.0275261	0.0139554		118.609	0.00310054	0.00466928	0.00708892	0.00502746	0.00417019	0.00335723	0.00938162	0.00284528
	118.808	0.00779022	0.0145692	0.00870723	0.0114269	0.0125134	0.00911432	0.00922465	0.00525038		118.809	0.0287174	0.0307531	0.0236953	0.0309744	0.00808197	0.018584	0.015768	0.012895	0.0270087	0.0138485		118.809	0.00281211	0.0046116	0.00743116	0.00496535	0.00400754	0.00331576	0.00945584	0.00281013
	119.008	0.00820365	0.0144408	0.00804862	0.0113262	0.0128664	0.00903398	0.00834652	0.0052041		119.009	0.028642	0.0305176	0.0241435	0.0307372	0.00888424	0.0184417	0.0155522	0.0127962	0.0264824	0.0137425		119.009	0.00257706	0.00455464	0.00745619	0.00490402	0.00454183	0.0032748	0.00915856	0.00277542
	119.208	0.00858888	0.0143135	0.00801845	0.0112264	0.0130686	0.00895436	0.00903299	0.00515824		119.209	0.0277901	0.0302839	0.0231052	0.0305018	0.00822248	0.0183004	0.014253	0.0126982	0.0268301	0.0136372		119.209	0.00246608	0.00449837	0.00727689	0.00484344	0.00425467	0.00323435	0.00901361	0.00274113
	119.408	0.00817869	0.0141873	0.00832645	0.0111274	0.0138632	0.00887544	0.00942552	0.00511277		119.409	0.0271085	0.0300519	0.0227474	0.0302681	0.00820048	0.0181603	0.0127057	0.0126009	0.0264213	0.0135327		119.409	0.00236732	0.0044428	0.006062	0.00478361	0.00322033	0.0031944	0.00833246	0.00270727
	119.608	0.00790328	0.0140623	0.00885332	0.0110294	0.0142263	0.00879721	0.00949661	0.00506771		119.609	0.0274891	0.0298217	0.022838	0.0300363	0.00868696	0.0180212	0.0121551	0.0125044	0.0263677	0.0134291		119.609	0.00198508	0.00438792	0.00577772	0.00472452	0.00291855	0.00315494	0.00867126	0.00267383
	119.808	0.00820008	0.0139384	0.00945586	0.0109322	0.0143593	0.00871967	0.00938698	0.00502304		119.809	0.0276664	0.0295933	0.0227814	0.0298062	0.0087737	0.0178831	0.0122523	0.0124087	0.0257969	0.0133262		119.809	0.00171691	0.00433372	0.00561791	0.00466616	0.00313646	0.00311596	0.00901518	0.0026408
	120.008	0.00848459	0.0138155	0.0099522	0.0108358	0.0146233	0.00864282	0.00927601	0.00497877		120.009	0.0286248	0.0293666	0.0229599	0.0295779	0.00904799	0.0177462	0.012072	0.0123136	0.0257869	0.0132242		120.009	0.00125938	0.00428019	0.00533899	0.00460852	0.00261144	0.00307747	0.00878799	0.00260818
	120.208	0.00818575	0.0136937	0.0100436	0.0107403	0.0141019	0.00856664	0.00881432	0.00493489		120.209	0.0285221	0.0291417	0.0231386	0.0293514	0.00950833	0.0176102	0.0130299	0.0122193	0.0257998	0.0131229		120.209	0.0016127	0.00422731	0.00597867	0.00455159	0.0027692	0.00303946	0.00960024	0.00257596
	120.408	0.00914922	0.013573	0.0105349	0.0106456	0.0142813	0.00849113	0.00843136	0.00489139		120.409	0.0294836	0.0289185	0.0239881	0.0291266	0.011038	0.0174753	0.01314	0.0121257	0.0261978	0.0130224		120.409	0.00243467	0.00417509	0.00634004	0.00449536	0.0026228	0.00300191	0.0102328	0.00254414
	120.608	0.00982596	0.0134534	0.0115294	0.0105518	0.0150441	0.00841629	0.00896438	0.00484828		120.609	0.0295219	0.028697	0.0237812	0.0289035	0.0109619	0.0173415	0.0132813	0.0120328	0.0260696	0.0129226		120.609	0.00226948	0.00412352	0.00553826	0.00443983	0.00142399	0.00296483	0.0102206	0.00251271
	120.808	0.0102289	0.0133348	0.0125805	0.0104588	0.0154054	0.00834211	0.0091713	0.00480555		120.809	0.0289151	0.0284772	0.0244387	0.0286821	0.0112044	0.0172087	0.0133434	0.0119407	0.0259931	0.0128236		120.809	0.00197102	0.00407258	0.00483398	0.00438499	0.0010084	0.0029282	0.0102512	0.00248167
	121.008	0.0109852	0.0132173	0.0135383	0.0103666	0.0159587	0.00826859	0.00912388	0.00476319		121.009	0.0291606	0.0282591	0.0249626	0.0284624	0.0119489	0.0170769	0.0140574	0.0118492	0.0266638	0.0127254		121.009	0.00243943	0.00402227	0.00488698	0.00433082	0.00099944	0.00289203	0.0108499	0.00245102
	121.208	0.0114039	0.0131008	0.0146402	0.0102752	0.0161589	0.00819571	0.00979076	0.00472121		121.209	0.0290601	0.0280426	0.0243992	0.0282444	0.0124194	0.0169461	0.014546	0.0117585	0.0270423	0.012628		121.209	0.00225781	0.00397259	0.00374997	0.00427732	0.000906803	0.00285631	0.00970538	0.00242074
	121.408	0.0108206	0.0129853	0.0151011	0.0101847	0.0154172	0.00812347	0.0100031	0.00467959		121.409	0.0290939	0.0278279	0.0259233	0.0280281	0.0131455	0.0168163	0.0148926	0.0116684	0.0267464	0.0125312		121.409	0.00315281	0.00392351	0.00329876	0.00422448	0.00121244	0.00282102	0.0097479	0.00239084
	121.608	0.0112369	0.0128709	0.0155022	0.0100949	0.0153646	0.00805187	0.0103834	0.00463835		121.609	0.0296861	0.0276147	0.025516	0.0278134	0.0132929	0.0166875	0.0150863	0.011579	0.0265266	0.0124353		121.609	0.00273297	0.00387505	0.00288059	0.0041723	0.0010595	0.00278618	0.0085908	0.0023613
	121.808	0.0102461	0.0127574	0.0145965	0.0100059	0.0143998	0.0079809	0.0100701	0.00459747		121.809	0.0292483	0.0274032	0.0259555	0.0276004	0.0138382	0.0165597	0.0155114	0.0114903	0.0265023	0.01234		121.809	0.0027696	0.00382718	0.00231871	0.00412076	0.00102216	0.00275176	0.00834694	0.00233214
	122.008	0.0100738	0.012645	0.0131755	0.00991774	0.0132103	0.00791056	0.00923827	0.00455695		122.009	0.0291446	0.0271933	0.0257499	0.027389	0.013417	0.0164328	0.0153495	0.0114023	0.025854	0.0122455		122.009	0.00280177	0.0037799	0.00158367	0.00406986	0.0015856	0.00271777	0.00890682	0.00230333
	122.208	0.00897535	0.0125335	0.0127896	0.00983033	0.0125375	0.00784084	0.00903936	0.00451678		122.209	0.0293136	0.026985	0.0262995	0.0271792	0.0126273	0.016307	0.0148808	0.011315	0.0265498	0.0121517		122.209	0.00308358	0.00373321	0.0016191	0.00401958	0.00142332	0.0026842	0.00813364	0.00227487
	122.408	0.00900728	0.0124231	0.0122397	0.00974368	0.0117458	0.00777173	0.00894886	0.00447697		122.409	0.0290661	0.0267783	0.0255074	0.026971	0.0120874	0.0161821	0.0144828	0.0112283	0.0267821	0.0120586		122.409	0.00317195	0.00368709	0.0023326	0.00396993	0.00137519	0.00265104	0.00766974	0.00224677
	122.608	0.00990895	0.0123136	0.0123054	0.0096578	0.011772	0.00770323	0.00915635	0.00443751		122.609	0.0278025	0.0265732	0.0238772	0.0267644	0.0116135	0.0160581	0.0145037	0.0111423	0.0265379	0.0119663		122.609	0.00244502	0.00364155	0.00344473	0.00392089	0.00185035	0.00261829	0.00800411	0.00221902
	122.808	0.00916283	0.012205	0.0109456	0.00957268	0.0116909	0.00763533	0.00847953	0.0043984		122.809	0.0276997	0.0263697	0.0239943	0.0265594	0.0115978	0.0159351	0.0139229	0.011057	0.0271495	0.0118746		122.809	0.00160699	0.00359656	0.00330656	0.00387245	0.00149431	0.00258595	0.00737569	0.00219161
	123.008	0.00899822	0.0120975	0.0121485	0.00948831	0.0116526	0.00756804	0.00834265	0.00435963		123.009	0.0280491	0.0261677	0.0231005	0.026356	0.0118764	0.0158131	0.0141214	0.0109723	0.027998	0.0117837		123.009	0.00108107	0.00355214	0.00355422	0.00382462	0.00203835	0.002554	0.00772562	0.00216454
	123.208	0.00887356	0.0119908	0.0121308	0.00940468	0.0115805	0.00750133	0.00910814	0.00432121		123.209	0.0284313	0.0259673	0.0222014	0.0261541	0.0120481	0.0156919	0.0142847	0.0108882	0.0287385	0.0116934		123.209	0.000804179	0.00350826	0.00359574	0.00377737	0.00216541	0.00252245	0.00730423	0.0021378
	123.408	0.00884589	0.0118852	0.0124371	0.00932179	0.0120894	0.00743521	0.00964925	0.00428312		123.409	0.0293294	0.0257684	0.0224212	0.0259538	0.0126088	0.0155718	0.0148647	0.0108049	0.0286435	0.0116038		123.409	0.0004301	0.00346492	0.00339294	0.00373071	0.00214929	0.00249129	0.00728374	0.00211139
	123.608	0.00836039	0.0117804	0.012481	0.00923962	0.0120747	0.00736968	0.00896311	0.00424537		123.609	0.0301199	0.025571	0.0232034	0.025755	0.0129871	0.0154525	0.0157606	0.0107221	0.0293232	0.011515		123.609	0.000941275	0.00342212	0.00422508	0.00368463	0.00313772	0.00246052	0.00829657	0.00208531
	123.808	0.00880667	0.0116766	0.0126961	0.00915819	0.0128422	0.00730473	0.00895068	0.00420795		123.809	0.029845	0.0253752	0.02321	0.0255578	0.0123099	0.0153341	0.0155062	0.01064	0.0286683	0.0114268		123.809	-0.00081524	0.00337985	0.00384506	0.00363911	0.00284821	0.00243012	0.00804594	0.00205955
	124.008	0.00817001	0.0115737	0.0124521	0.00907747	0.0130925	0.00724034	0.00869941	0.00417086		124.009	0.0308486	0.0251808	0.0233882	0.025362	0.0122505	0.0152167	0.0155575	0.0105585	0.0295887	0.0113392		124.009	-0.000277284	0.0033381	0.00468863	0.00359416	0.00368033	0.00240011	0.00811971	0.00203411
	124.208	0.00823043	0.0114716	0.0120958	0.00899746	0.0136155	0.00717653	0.00888576	0.0041341		124.209	0.030449	0.024988	0.0235097	0.0251677	0.0122344	0.0151001	0.0155995	0.0104776	0.0288883	0.0112524		124.209	1.26034e-07	0.00329686	0.00527405	0.00354976	0.00422867	0.00237046	0.0088549	0.00200898
	124.408	0.00894498	0.0113705	0.0125184	0.00891816	0.0145013	0.00711327	0.00954765	0.00409766		124.409	0.0312323	0.0247966	0.0236675	0.024975	0.012064	0.0149845	0.0149622	0.0103973	0.0290198	0.0111662		124.409	-0.000212119	0.00325613	0.00441396	0.00350591	0.00368752	0.00234118	0.00823723	0.00198416
	124.608	0.00838593	0.0112703	0.0124665	0.00883955	0.0150386	0.00705058	0.00940791	0.00406155		124.609	0.0309727	0.0246066	0.0236164	0.0247837	0.0119307	0.0148697	0.0149445	0.0103177	0.0286027	0.0110807		124.609	-0.000739854	0.00321591	0.00366009	0.0034626	0.00279095	0.00231226	0.00806637	0.00195965
	124.808	0.00699821	0.011171	0.0121847	0.00876164	0.0142945	0.00698843	0.00906367	0.00402575		124.809	0.0300903	0.0244182	0.023395	0.0245939	0.0117292	0.0147558	0.0148115	0.0102387	0.0279327	0.0109958		124.809	-0.000908352	0.00317619	0.00260491	0.00341983	0.00311737	0.00228369	0.00783976	0.00193545
	125.008	0.00647717	0.0110725	0.0118835	0.00868442	0.0140728	0.00692684	0.00886564	0.00399026		125.009	0.0300671	0.0242311	0.0231514	0.0244055	0.0116411	0.0146428	0.0146865	0.0101603	0.0276979	0.0109116		125.009	-0.000432707	0.00313695	0.00295571	0.00337758	0.00421048	0.00225548	0.00865593	0.00191154
	125.208	0.00615343	0.0109749	0.0117553	0.00860787	0.0129294	0.00686579	0.00919333	0.00395509		125.209	0.0299008	0.0240455	0.023365	0.0242186	0.0115984	0.0145306	0.0145042	0.0100824	0.0274566	0.010828		125.209	-0.000546059	0.0030982	0.00123144	0.00333586	0.00457633	0.00222762	0.00812797	0.00188792
	125.408	0.00636505	0.0108782	0.0115595	0.008532	0.0127919	0.00680527	0.00982105	0.00392024		125.409	0.0287943	0.0238614	0.0238394	0.0240331	0.011349	0.0144193	0.0139334	0.0100052	0.0271087	0.0107451		125.409	-0.000627979	0.00305993	0.000845356	0.00329465	0.00456152	0.0022001	0.00782037	0.0018646
	125.608	0.00578649	0.0107823	0.0106505	0.0084568	0.0119032	0.00674529	0.0100612	0.00388568		125.609	0.0283646	0.0236786	0.0229894	0.023849	0.0109167	0.0143089	0.0134165	0.00992858	0.0262879	0.0106628		125.609	8.87639e-06	0.00302213	0.00112369	0.00325396	0.00461218	0.00217293	0.00793392	0.00184157
	125.808	0.00496411	0.0106873	0.00934372	0.00838227	0.00990241	0.00668584	0.00927032	0.00385143		125.809	0.0278348	0.0234972	0.0233289	0.0236663	0.0110095	0.0141993	0.0134983	0.00985254	0.0264569	0.0105811		125.809	0.000474593	0.0029848	0.000717282	0.00321376	0.00430595	0.00214608	0.0087159	0.00181882
	126.008	0.00491327	0.0105931	0.00876556	0.00830839	0.00901588	0.00662691	0.00961083	0.00381749		126.009	0.0279193	0.0233173	0.0223597	0.023485	0.0103145	0.0140905	0.0128018	0.00977707	0.0254999	0.0105001		126.009	0.000770036	0.00294793	0.00105704	0.00317406	0.00451099	0.00211957	0.00862054	0.00179635
	126.208	0.00416926	0.0104997	0.00825771	0.00823516	0.00878977	0.0065685	0.0093256	0.00378384		126.209	0.0275534	0.0231387	0.0217611	0.0233052	0.00943974	0.0139826	0.0125555	0.00970219	0.0253566	0.0104196		126.209	0.000655935	0.00291151	0.00168519	0.00313485	0.00411135	0.00209339	0.00858609	0.00177416
	126.408	0.003786	0.0104072	0.00761663	0.00816257	0.00759697	0.00651061	0.0089671	0.00375049		126.409	0.0271033	0.0229614	0.0214153	0.0231267	0.00923246	0.0138755	0.0123057	0.00962788	0.0249416	0.0103398		126.409	0.001165	0.00287555	0.00338326	0.00309613	0.00500808	0.00206753	0.00946226	0.00175225
	126.608	0.00427447	0.0103154	0.00739526	0.00809063	0.00756161	0.00645322	0.00967925	0.00371743		126.609	0.0261134	0.0227856	0.0198165	0.0229495	0.00875561	0.0137692	0.0114601	0.00955413	0.0235209	0.0102606		126.609	0.000741225	0.00284003	0.00382784	0.00305788	0.0052635	0.00204199	0.0103142	0.0017306
	126.808	0.00456057	0.0102245	0.00787013	0.00801932	0.00803315	0.00639634	0.0102695	0.00368467		126.809	0.0261553	0.0226111	0.0197424	0.0227737	0.00885351	0.0136638	0.0110948	0.00948095	0.0232729	0.010182		126.809	0.00130868	0.00280494	0.00406587	0.00302011	0.0051365	0.00201677	0.0108066	0.00170922
	127.008	0.00587794	0.0101344	0.00894269	0.00794864	0.0090395	0.00633997	0.0108386	0.00365219		127.009	0.0264176	0.0224379	0.0192633	0.0225993	0.00907222	0.0135591	0.0115652	0.00940834	0.023715	0.0101041		127.009	0.00185757	0.00277029	0.00452029	0.0029828	0.00541923	0.00199185	0.0109078	0.00168811
	127.208	0.00518943	0.0100451	0.00736557	0.00787858	0.00791587	0.00628409	0.0102022	0.00362		127.209	0.0270543	0.022266	0.019945	0.0224262	0.00982421	0.0134553	0.0128361	0.00933627	0.0233806	0.0100267		127.209	0.00235876	0.00273607	0.00493092	0.00294595	0.00560653	0.00196725	0.0108026	0.00166726
	127.408	0.00563274	0.00995655	0.00772272	0.00780914	0.00891527	0.0062287	0.0106111	0.0035881		127.409	0.0269154	0.0220955	0.019693	0.0222544	0.00949186	0.0133522	0.0129098	0.00926476	0.0227709	0.00994986		127.409	0.00300138	0.00270227	0.00530818	0.00290956	0.00597236	0.00194295	0.0109629	0.00164666
	127.608	0.00555052	0.00986879	0.0075621	0.00774031	0.00963317	0.0061738	0.0100784	0.00355647		127.609	0.0271643	0.0219262	0.0199149	0.022084	0.00933577	0.0132499	0.0128943	0.0091938	0.0226766	0.00987365		127.609	0.00249	0.00266889	0.00535806	0.00287362	0.00608056	0.00191895	0.0104608	0.00162632
	127.808	0.00662062	0.00978181	0.0078184	0.00767208	0.0110963	0.00611938	0.010979	0.00352512		127.809	0.0271514	0.0217583	0.0198966	0.0219148	0.00907049	0.0131485	0.0127625	0.00912338	0.0223223	0.00979803		127.809	0.00123499	0.00263592	0.00516748	0.00283812	0.00563173	0.00189524	0.00984671	0.00160623
	128.008	0.00601284	0.00969559	0.00713902	0.00760446	0.0110459	0.00606545	0.01042	0.00349405		128.009	0.0288492	0.0215916	0.0202789	0.021747	0.0101374	0.0130477	0.013002	0.0090535	0.0234434	0.00972298		128.009	0.00208326	0.00260336	0.0056168	0.00280307	0.00566971	0.00187183	0.0089027	0.00158639
	128.208	0.00691178	0.00961014	0.00796972	0.00753744	0.0118934	0.00601199	0.0102681	0.00346326		128.209	0.0292731	0.0214263	0.020222	0.0215804	0.0101862	0.0129478	0.0128762	0.00898416	0.0230849	0.00964851		128.209	0.00133716	0.0025712	0.00461947	0.00276844	0.00374092	0.00184871	0.00773514	0.00156679
	128.408	0.00719688	0.00952543	0.00861492	0.007471	0.0124735	0.005959	0.00990866	0.00343273		128.409	0.0301796	0.0212621	0.0203264	0.0214151	0.0103452	0.0128486	0.0134428	0.00891535	0.024049	0.00957461		128.409	0.0012906	0.00253944	0.00400823	0.00273424	0.00286897	0.00182587	0.00658625	0.00154744
	128.608	0.00719314	0.00944148	0.00891579	0.00740515	0.0126938	0.00590648	0.00928599	0.00340248		128.609	0.0296579	0.0210993	0.019885	0.0212511	0.00994628	0.0127502	0.0129248	0.00884706	0.0242852	0.00950127		128.609	0.000626471	0.00250807	0.00361525	0.00270047	0.0024001	0.00180332	0.00628163	0.00152832
	128.808	0.00722209	0.00935826	0.00949274	0.00733989	0.0132295	0.00585442	0.00915342	0.00337249		128.809	0.0296739	0.0209377	0.0191889	0.0210883	0.00949033	0.0126526	0.0129574	0.0087793	0.0250154	0.0094285		128.809	0.000808021	0.00247709	0.00286488	0.00266711	0.00308436	0.00178104	0.00652382	0.00150944
	129.008	0.0084457	0.00927578	0.0103775	0.00727519	0.0138561	0.00580282	0.0103166	0.00334276		129.009	0.0295249	0.0207773	0.0193114	0.0209268	0.00966789	0.0125557	0.0127234	0.00871205	0.0258974	0.00935628		129.009	0.000760114	0.00244649	0.00261137	0.00263416	0.00320446	0.00175904	0.00657376	0.0014908
	129.208	0.00874778	0.00919402	0.0107238	0.00721107	0.0132686	0.00575167	0.0100364	0.0033133		129.209	0.0294024	0.0206182	0.0196511	0.0207665	0.010366	0.0124595	0.012837	0.00864533	0.027167	0.00928462		129.209	0.00038455	0.00241627	0.00184643	0.00260162	0.00308545	0.00173731	0.00642197	0.00147238
	129.408	0.00916328	0.00911299	0.0117661	0.00714751	0.0141422	0.00570098	0.0107217	0.0032841		129.409	0.0285819	0.0204602	0.0184864	0.0206075	0.00991198	0.0123641	0.0123383	0.00857911	0.0275957	0.00921351		129.409	0.00061202	0.00238642	0.00247669	0.00256948	0.0023941	0.00171585	0.00568285	0.00145419
	129.608	0.00860182	0.00903266	0.0114022	0.00708451	0.013749	0.00565073	0.0108949	0.00325515		129.609	0.0291579	0.0203035	0.0182716	0.0204496	0.0100072	0.0122694	0.0120754	0.0085134	0.0280442	0.00914294		129.609	0.00119282	0.00235694	0.00305188	0.00253774	0.00250701	0.00169465	0.00597731	0.00143623
	129.808	0.00890246	0.00895305	0.0121891	0.00702207	0.0136292	0.00560092	0.0116302	0.00322646		129.809	0.0292883	0.020148	0.0180797	0.020293	0.0101263	0.0121754	0.0126016	0.00844819	0.0288134	0.00907291		129.809	0.00104981	0.00232783	0.0030457	0.00250639	0.00229055	0.00167372	0.00579023	0.00141849
	130.008	0.00896122	0.00887414	0.0123554	0.00696018	0.0133785	0.00555156	0.0121644	0.00319802		130.009	0.0290692	0.0199937	0.0180072	0.0201376	0.00961962	0.0120821	0.012086	0.00838348	0.0285874	0.00900342		130.009	0.00078076	0.00229907	0.0032049	0.00247543	0.00243338	0.00165304	0.00556357	0.00140097
	130.208	0.00853514	0.00879592	0.0116796	0.00689883	0.0123036	0.00550263	0.0115164	0.00316984		130.209	0.0289529	0.0198406	0.0180845	0.0199833	0.00926671	0.0119896	0.0126672	0.00831927	0.0290292	0.00893445		130.209	0.00110628	0.00227067	0.00302884	0.00244486	0.00254518	0.00163262	0.0060449	0.00138366
	130.408	0.00796101	0.0087184	0.0115763	0.00683803	0.0118421	0.00545413	0.0121337	0.0031419		130.409	0.0287542	0.0196886	0.0178888	0.0198303	0.00904642	0.0118977	0.0125897	0.00825555	0.028948	0.00886602		130.409	0.00182247	0.00224262	0.00394513	0.00241465	0.00334921	0.00161246	0.00744912	0.00136657
	130.608	0.00809232	0.00864155	0.0116836	0.00677776	0.012878	0.00540605	0.0131792	0.0031142		130.609	0.0289576	0.0195378	0.017675	0.0196784	0.00945584	0.0118066	0.0123769	0.00819232	0.0288909	0.00879811		130.609	0.00177906	0.00221492	0.0034093	0.00238483	0.00258121	0.00159254	0.00772443	0.00134969
	130.808	0.00754162	0.00856539	0.0112167	0.00671802	0.0121536	0.00535841	0.0127069	0.00308676		130.809	0.0299843	0.0193881	0.0182476	0.0195277	0.00962631	0.0117162	0.013207	0.00812957	0.0300321	0.00873073		130.809	0.00238259	0.00218756	0.00344025	0.00235537	0.00272625	0.00157287	0.00838998	0.00133301
	131.008	0.00730569	0.00848989	0.0108805	0.00665881	0.0118785	0.00531118	0.0121525	0.00305955		131.009	0.0302058	0.0192396	0.0181996	0.0193781	0.00984717	0.0116265	0.0135256	0.0080673	0.0300597	0.00866385		131.009	0.00296017	0.00216054	0.00337534	0.00232627	0.00338389	0.00155344	0.00822731	0.00131655
	131.208	0.00607928	0.00841506	0.0107675	0.00660012	0.011872	0.00526437	0.0122756	0.00303258		131.209	0.030766	0.0190923	0.0184096	0.0192297	0.0107074	0.0115374	0.0144887	0.00800551	0.0304748	0.0085975		131.209	0.00298835	0.00213385	0.00326506	0.00229754	0.00398658	0.00153425	0.00871977	0.00130029
	131.408	0.00634	0.00834089	0.0113587	0.00654194	0.0136198	0.00521797	0.0131177	0.00300585		131.409	0.0309936	0.0189461	0.0177837	0.0190824	0.0106538	0.011449	0.0145788	0.0079442	0.0304748	0.00853164		131.409	0.00248801	0.00210749	0.00282347	0.00226915	0.0034745	0.00151529	0.00829989	0.00128422
	131.608	0.0061386	0.00826738	0.0112627	0.00648428	0.0136399	0.00517197	0.012998	0.00297936		131.609	0.0311346	0.0188009	0.0178953	0.0189362	0.0106722	0.0113613	0.0149235	0.00788335	0.0306716	0.0084663		131.609	0.00190528	0.00208146	0.00269547	0.00224112	0.00302902	0.00149658	0.00802045	0.00126836
	131.808	0.00677604	0.00819451	0.0117511	0.00642713	0.0147742	0.00512639	0.0132385	0.0029531		131.809	0.0304881	0.0186569	0.0179881	0.0187912	0.0110586	0.0112743	0.0149932	0.00782297	0.0311214	0.00840145		131.809	0.00150423	0.00205574	0.00218784	0.00221344	0.00245391	0.00147809	0.00883295	0.00125269
	132.008	0.00602338	0.00812228	0.0113695	0.00637048	0.0148576	0.00508121	0.0123344	0.00292707		132.009	0.0311551	0.018514	0.017748	0.0186472	0.0110919	0.011188	0.0147212	0.00776305	0.0315885	0.0083371		132.009	0.00147395	0.00203035	0.00111451	0.0021861	0.00136805	0.00145983	0.00861654	0.00123722
	132.208	0.00628635	0.00805069	0.0122666	0.00631433	0.0157116	0.00503642	0.0119961	0.00290127		132.209	0.0310001	0.0183722	0.0178436	0.0185044	0.0107102	0.0111023	0.0146776	0.00770359	0.0316126	0.00827324		132.209	0.000969563	0.00200527	0.00120781	0.00215909	0.00118876	0.0014418	0.00890606	0.00122193
	132.408	0.00566411	0.00797974	0.0112464	0.00625868	0.0150446	0.00499203	0.0110718	0.0028757		132.409	0.0307465	0.0182315	0.0180554	0.0183627	0.0103099	0.0110172	0.015294	0.00764458	0.0318552	0.00820988		132.409	0.000850955	0.0019805	0.000995763	0.00213242	0.00155174	0.00142399	0.00949797	0.00120684
	132.608	0.00573848	0.0079094	0.011189	0.00620352	0.0149515	0.00494803	0.010023	0.00285036		132.609	0.0295179	0.0180919	0.0170884	0.018222	0.00926204	0.0109329	0.0141371	0.00758603	0.030732	0.00814699		132.609	0.000617298	0.00195603	0.00108747	0.00210608	0.00290734	0.0014064	0.0105108	0.00119193
	132.808	0.0059011	0.00783969	0.0117256	0.00614884	0.0152488	0.00490442	0.00922101	0.00282523		132.809	0.0297148	0.0179533	0.017593	0.0180825	0.00962253	0.0108491	0.0145256	0.00752793	0.0312082	0.00808459		132.809	-2.69655e-05	0.00193187	0.000871009	0.00208006	0.0033955	0.00138902	0.0109105	0.00117721
	133.008	0.00554394	0.00777059	0.0121372	0.00609464	0.0141935	0.00486119	0.00888171	0.00280033		133.009	0.0286669	0.0178158	0.0178992	0.017944	0.00903361	0.010766	0.0138369	0.00747027	0.0308113	0.00802267		133.009	-0.000666473	0.00190801	0.000241351	0.00205437	0.00240568	0.00137187	0.0100582	0.00116267
	133.208	0.00540529	0.0077021	0.0121377	0.00604093	0.0127726	0.00481835	0.00743579	0.00277565		133.209	0.0284917	0.0176793	0.0186191	0.0178065	0.0090798	0.0106836	0.0137749	0.00741305	0.0307119	0.00796122		133.209	-0.000423097	0.00188444	0.000247158	0.00202899	0.00299526	0.00135492	0.0104189	0.0011483
	133.408	0.00526364	0.00763422	0.0120864	0.00598768	0.0122328	0.00477588	0.00709221	0.00275118		133.409	0.0280241	0.0175439	0.0186157	0.0176701	0.00837379	0.0106017	0.013281	0.00735627	0.0299597	0.00790024		133.409	-0.000689156	0.00186116	0.000365137	0.00200393	0.00268645	0.00133818	0.00932942	0.00113412
	133.608	0.00559479	0.00756693	0.0119228	0.00593491	0.0121981	0.00473378	0.00757456	0.00272694		133.609	0.0281614	0.0174095	0.0192873	0.0175348	0.00867405	0.0105205	0.0135678	0.00729993	0.0292184	0.00783973		133.609	-0.00166562	0.00183817	-0.000132811	0.00197917	0.00217895	0.00132165	0.00923032	0.00112011
	133.808	0.00559328	0.00750024	0.0122972	0.0058826	0.0112767	0.00469206	0.00766574	0.0027029		133.809	0.0274665	0.0172762	0.0195614	0.0174005	0.00870098	0.0104399	0.0133442	0.00724401	0.0282736	0.00777969		133.809	-0.00134687	0.00181546	-0.00125462	0.00195472	0.00123153	0.00130533	0.00851497	0.00110627
	134.008	0.00607666	0.00743413	0.0116449	0.00583075	0.0107412	0.0046507	0.00762471	0.00267908		134.009	0.0279479	0.0171439	0.0197892	0.0172672	0.00880573	0.01036	0.0138384	0.00718853	0.0275677	0.0077201		134.009	-0.00137902	0.00179304	-0.00147267	0.00193058	0.000561946	0.0012892	0.00790478	0.00109261
	134.208	0.00597463	0.0073686	0.0115354	0.00577936	0.010269	0.00460971	0.00799252	0.00265546		134.209	0.0280251	0.0170126	0.01963	0.017135	0.00835286	0.0102806	0.0135598	0.00713347	0.0266472	0.00766097		134.209	-0.000779538	0.00177089	-0.000617491	0.00190673	0.000951963	0.00127328	0.00866795	0.00107911
	134.408	0.00590073	0.00730366	0.0114654	0.00572842	0.0115385	0.00456908	0.00899804	0.00263206		134.409	0.0268739	0.0168823	0.0189248	0.0170037	0.00757787	0.0102019	0.0125096	0.00707883	0.0255217	0.00760229		134.409	-0.000368088	0.00174901	-0.00058873	0.00188318	0.000913615	0.00125755	0.00868142	0.00106578
	134.608	0.00598985	0.00723928	0.0111887	0.00567793	0.012473	0.00452881	0.00945724	0.00260886		134.609	0.0271376	0.0167529	0.0189751	0.0168735	0.00758458	0.0101237	0.0120547	0.00702461	0.0254285	0.00754406		134.609	0.000192911	0.00172741	-0.00105663	0.00185991	0.00109303	0.00124201	0.00791362	0.00105261
	134.808	0.00546264	0.00717548	0.0108398	0.00562788	0.0129588	0.0044889	0.00961529	0.00258587		134.809	0.0270967	0.0166246	0.0182882	0.0167442	0.00715021	0.0100462	0.0118387	0.00697081	0.0246527	0.00748628		134.809	0.000597313	0.00170607	-0.00136932	0.00183694	0.00125593	0.00122667	0.00689208	0.00103961
	135.008	0.00586179	0.00711223	0.0118027	0.00557828	0.0146042	0.00444933	0.0111894	0.00256308		135.009	0.0267753	0.0164973	0.0175908	0.016616	0.00703492	0.00996926	0.0109269	0.00691742	0.0239038	0.00742894		135.009	0.000887103	0.00168499	-0.000822564	0.00181425	0.00151341	0.00121152	0.00609373	0.00102677
	135.208	0.00550643	0.00704955	0.0119647	0.00552911	0.0155226	0.00441011	0.0120379	0.00254048		135.209	0.0272174	0.0163709	0.0174888	0.0164887	0.00722063	0.0098929	0.0114942	0.00686443	0.0246507	0.00737204		135.209	0.00089138	0.00166418	-0.000500735	0.00179184	0.00130777	0.00119655	0.00587392	0.00101409
	135.408	0.00583654	0.00698741	0.0122141	0.00548038	0.01592	0.00437124	0.0129067	0.00251809		135.409	0.0274881	0.0162455	0.0172465	0.0163624	0.00763082	0.00981712	0.0120667	0.00681186	0.0245776	0.00731557		135.409	0.000150747	0.00164362	-0.000112102	0.0017697	0.000653575	0.00118177	0.0051403	0.00100156
	135.608	0.00700569	0.00692583	0.0127808	0.00543208	0.0166723	0.00433272	0.0143444	0.0024959		135.609	0.0278941	0.0161211	0.0176491	0.0162371	0.0079884	0.00974193	0.0125553	0.00675968	0.0256025	0.00725954		135.609	0.000337166	0.00162332	0.000586669	0.00174784	0.00108957	0.00116717	0.0057456	0.000989187
	135.808	0.0077999	0.00686478	0.013457	0.0053842	0.0177015	0.00429453	0.0154562	0.0024739		135.809	0.0277195	0.0159976	0.0171462	0.0161127	0.00835654	0.00966731	0.0124804	0.00670791	0.0267181	0.00720394		135.809	-0.000320501	0.00160326	0.000534707	0.00172625	0.0011775	0.00115275	0.00677421	0.000976968
	136.008	0.00784813	0.00680428	0.0136659	0.00533674	0.0182697	0.00425668	0.0163491	0.00245209		136.009	0.0284135	0.0158751	0.0169276	0.0159893	0.00856027	0.00959327	0.0119493	0.00665653	0.0279764	0.00714876		136.009	0.000191355	0.00158346	0.000954246	0.00170493	0.00163431	0.00113851	0.00746237	0.000964899
	136.208	0.00740271	0.0067443	0.0136087	0.0052897	0.0176295	0.00421916	0.0166736	0.00243048		136.209	0.0285511	0.0157535	0.0173988	0.0158669	0.00864642	0.00951979	0.0121939	0.00660554	0.0290988	0.007094		136.209	-0.000440279	0.0015639	0.00118061	0.00168386	0.00202928	0.00112445	0.00754953	0.00095298
	136.408	0.00747611	0.00668486	0.0128715	0.00524308	0.0163465	0.00418197	0.0160437	0.00240906		136.409	0.0284439	0.0156329	0.0172898	0.0157453	0.00903987	0.00944688	0.0122904	0.00655495	0.0292549	0.00703967		136.409	-0.00156035	0.00154458	0.000845132	0.00166306	0.00217662	0.00111056	0.0078596	0.000941208
	136.608	0.0078828	0.00662594	0.0138424	0.00519687	0.015606	0.00414511	0.0159389	0.00238783		136.609	0.0286175	0.0155131	0.0172446	0.0156247	0.00884423	0.00937452	0.0117368	0.00650474	0.0299157	0.00698575		136.609	-0.00145548	0.0015255	0.00117126	0.00164252	0.0034179	0.00109684	0.00921726	0.000929581
	136.808	0.00789932	0.00656754	0.0144225	0.00515106	0.0146245	0.00410858	0.0149982	0.00236678		136.809	0.0298423	0.0153943	0.0179855	0.0155051	0.00916596	0.00930272	0.0121824	0.00645492	0.0310849	0.00693224		136.809	-0.00190014	0.00150666	0.000939481	0.00162223	0.00335029	0.00108329	0.00930709	0.000918098
	137.008	0.00720729	0.00650965	0.0145163	0.00510566	0.012923	0.00407236	0.0141123	0.00234592		137.009	0.0304939	0.0152764	0.0184206	0.0153863	0.00928319	0.00923146	0.0126994	0.00640548	0.0311062	0.00687915		137.009	-0.000487634	0.00148804	0.00109048	0.00160219	0.00341251	0.00106991	0.00988138	0.000906757
	137.208	0.00729959	0.00645228	0.0140172	0.00506066	0.0115693	0.00403647	0.0130777	0.00232524		137.209	0.030978	0.0151594	0.0191881	0.0152685	0.00997292	0.00916076	0.0136783	0.00635642	0.0313509	0.00682646		137.209	-6.02673e-05	0.00146966	0.000754152	0.0015824	0.00375255	0.00105669	0.011387	0.000895556
	137.408	0.00686561	0.00639541	0.0135933	0.00501606	0.0108866	0.00400089	0.0130373	0.00230475		137.409	0.0309531	0.0150433	0.0193828	0.0151515	0.0103317	0.00909059	0.0142942	0.00630773	0.0315582	0.00677417		137.409	-0.000417675	0.00145151	0.000109818	0.00156285	0.00282011	0.00104364	0.0110333	0.000884493
	137.608	0.00690907	0.00633904	0.01352	0.00497185	0.0105695	0.00396563	0.0126914	0.00228444		137.609	0.0315397	0.014928	0.0197536	0.0150355	0.0107996	0.00902096	0.0154639	0.00625942	0.0312834	0.00672228		137.609	-0.000530279	0.00143358	-0.000157504	0.00154355	0.00258369	0.00103075	0.0111897	0.000873567
	137.808	0.00656505	0.00628317	0.0127531	0.00492803	0.00992263	0.00393068	0.012458	0.0022643		137.809	0.0314834	0.0148137	0.0198599	0.0149203	0.0109002	0.00895187	0.0155009	0.00621148	0.0314027	0.0066708		137.809	-0.000105215	0.00141587	-0.000192124	0.00152448	0.002179	0.00101802	0.0106214	0.000862776
	138.008	0.00591964	0.00622779	0.0119032	0.00488459	0.00963886	0.00389603	0.0117425	0.00224434		138.009	0.0312551	0.0147002	0.018879	0.014806	0.010705	0.0088833	0.015414	0.0061639	0.0301026	0.0066197		138.009	-0.000135516	0.00139838	-0.000201708	0.00150565	0.0018689	0.00100544	0.0100087	0.000852119
	138.208	0.00524447	0.0061729	0.0115097	0.00484154	0.00933433	0.00386169	0.0117598	0.00222456		138.209	0.0295221	0.0145876	0.017688	0.0146926	0.00867751	0.00881526	0.0133134	0.00611669	0.0283689	0.006569		138.209	0.000452749	0.00138111	0.000316958	0.00148705	0.00267001	0.000993021	0.0108366	0.000841592
	138.408	0.00510429	0.00611849	0.0102899	0.00479887	0.0102755	0.00382766	0.0117314	0.00220495		138.409	0.0285358	0.0144759	0.0166356	0.0145801	0.00816452	0.00874774	0.0130565	0.00606984	0.0276256	0.00651869		138.409	0.000701799	0.00136404	-0.000222578	0.00146868	0.00216585	0.000980755	0.0105701	0.000831196
	138.608	0.00403148	0.00606456	0.00905448	0.00475657	0.011713	0.00379392	0.0111389	0.00218552		138.609	0.0287037	0.014365	0.016678	0.0144684	0.00818866	0.00868074	0.0128594	0.00602335	0.0279475	0.00646876		138.609	0.000726056	0.0013472	9.54044e-05	0.00145054	0.001921	0.000968639	0.0100164	0.000820929
	138.808	0.00257719	0.00601111	0.00762324	0.00471464	0.0115106	0.00376048	0.0103845	0.00216626		138.809	0.027205	0.014255	0.0160687	0.0143576	0.00772959	0.00861425	0.0113747	0.00597721	0.0264812	0.00641921		138.809	0.00161521	0.00133055	0.000950443	0.00143262	0.00224729	0.000956674	0.00979431	0.000810788
	139.008	0.00265533	0.00595813	0.00764206	0.00467309	0.0118245	0.00372734	0.0102796	0.00214716		139.009	0.02722	0.0141458	0.0164681	0.0142476	0.00853952	0.00854827	0.0113745	0.00593143	0.027343	0.00637004		139.009	0.00139876	0.00131412	0.00177149	0.00141492	0.00249053	0.000944856	0.0102868	0.000800772
	139.208	0.00294142	0.00590561	0.00739379	0.0046319	0.0125629	0.00369448	0.0103593	0.00212824		139.209	0.0265735	0.0140375	0.0167411	0.0141385	0.00895145	0.0084828	0.0119405	0.005886	0.0274951	0.00632125		139.209	0.000723225	0.00129788	0.00188134	0.00139744	0.00198625	0.000933185	0.00937853	0.00079088
	139.408	0.00260841	0.00585356	0.00663027	0.00459108	0.0124248	0.00366192	0.0107765	0.00210948		139.409	0.0254722	0.01393	0.0164946	0.0140302	0.00882352	0.00841783	0.0115933	0.00584092	0.0281561	0.00627284		139.409	-1.97066e-05	0.00128185	0.0013881	0.00138018	0.00201108	0.000921657	0.00791733	0.000781111
	139.608	0.00289619	0.00580197	0.00565453	0.00455061	0.0127465	0.00362964	0.0105445	0.00209089		139.609	0.0247801	0.0138233	0.0163381	0.0139227	0.00800335	0.00835335	0.0104404	0.00579618	0.0286469	0.00622479		139.609	-0.000392081	0.00126602	0.00253572	0.00136313	0.00262282	0.000910272	0.00800702	0.000771462
	139.808	0.002957	0.00575083	0.00558589	0.0045105	0.0132165	0.00359765	0.0113047	0.00207246		139.809	0.0245643	0.0137174	0.0158658	0.0138161	0.00760131	0.00828937	0.0103779	0.00575179	0.0289812	0.00617711		139.809	-0.00130835	0.00125038	0.00295156	0.00134629	0.00280977	0.000899027	0.0071972	0.000761932
	140.008	0.00276152	0.00570014	0.00524929	0.00447075	0.0130142	0.00356594	0.0114355	0.00205419		140.009	0.0248486	0.0136123	0.0162895	0.0137103	0.00771963	0.00822588	0.0105272	0.00570773	0.029385	0.0061298		140.009	-0.00145862	0.00123493	0.00205094	0.00132966	0.00270537	0.000887922	0.00651944	0.00075252
	140.208	0.00287939	0.0056499	0.0048148	0.00443134	0.0117697	0.00353451	0.00996216	0.00203609		140.209	0.0251926	0.0135081	0.0159923	0.0136053	0.00774113	0.00816287	0.0109094	0.00566401	0.0290946	0.00608285		140.209	-0.00244515	0.00121968	0.00137319	0.00131324	0.00215092	0.000876953	0.00499442	0.000743224
	140.408	0.00364348	0.00560011	0.00434407	0.00439228	0.0109171	0.00350336	0.00878845	0.00201814		140.409	0.0253124	0.0134046	0.0164269	0.013501	0.00814354	0.00810035	0.0110178	0.00562063	0.0294811	0.00603626		140.409	-0.0019894	0.00120461	0.00166934	0.00129702	0.00239983	0.000866121	0.00563244	0.000734043
	140.608	0.00381504	0.00555075	0.00494896	0.00435357	0.0105109	0.00347248	0.00853165	0.00200035		140.609	0.0252852	0.0133019	0.0164234	0.0133976	0.00742479	0.00803831	0.0111644	0.00557758	0.0293232	0.00599002		140.609	-0.000605476	0.00118973	0.00216647	0.00128099	0.00300341	0.000855422	0.00563246	0.000724976
	140.808	0.0048326	0.00550182	0.00572444	0.0043152	0.0106641	0.00344188	0.00795228	0.00198272		140.809	0.0263572	0.0132	0.0171962	0.013295	0.00795303	0.00797674	0.011556	0.00553486	0.0295901	0.00594414		140.809	-0.000345408	0.00117503	0.00209487	0.00126517	0.00350328	0.000844855	0.00522423	0.00071602
	141.008	0.00559679	0.00545333	0.00618014	0.00427717	0.0099722	0.00341154	0.00821736	0.00196525		141.009	0.026457	0.0130989	0.0176621	0.0131932	0.00833891	0.00791564	0.0119528	0.00549247	0.0293392	0.00589862		141.009	0.000224961	0.00116052	0.00275522	0.00124954	0.00361046	0.000834418	0.0051091	0.000707175
	141.208	0.00685526	0.00540527	0.00646562	0.00423947	0.00970028	0.00338147	0.00858059	0.00194793		141.209	0.0260501	0.0129986	0.0177064	0.0130921	0.00825755	0.00785501	0.0130411	0.0054504	0.0298633	0.00585344		141.209	-7.9543e-05	0.00114618	0.00182725	0.00123411	0.00244567	0.000824111	0.00461192	0.00069844
	141.408	0.00720456	0.00535762	0.00677017	0.0042021	0.00928904	0.00335167	0.00871403	0.00193076		141.409	0.0265057	0.012899	0.0181423	0.0129919	0.00875788	0.00779485	0.0138868	0.00540865	0.0310182	0.0058086		141.409	-0.000600864	0.00113202	0.00102686	0.00121886	0.00121261	0.000813931	0.00338773	0.000689812
	141.608	0.00754217	0.0053104	0.00721889	0.00416506	0.00873906	0.00332213	0.00787663	0.00191374		141.609	0.0273129	0.0128002	0.0183721	0.0128924	0.00903466	0.00773515	0.0143789	0.00536722	0.0309858	0.00576411		141.609	-0.000869406	0.00111804	0.000869255	0.0012038	0.00193748	0.000803876	0.00292612	0.000681291
	141.808	0.00783928	0.0052636	0.00766169	0.00412835	0.0090616	0.00329284	0.00745783	0.00189687		141.809	0.0267422	0.0127022	0.0176945	0.0127936	0.00822066	0.0076759	0.0133704	0.00532611	0.0298404	0.00571996		141.809	-0.00119864	0.00110423	0.000589875	0.00118893	0.00110756	0.000793946	0.00298178	0.000672875
	142.008	0.00854187	0.0052172	0.00913243	0.00409197	0.00941109	0.00326382	0.0077885	0.00188015		142.009	0.0266642	0.0126049	0.0171604	0.0126956	0.00798877	0.00761711	0.0128952	0.00528532	0.0282286	0.00567615		142.009	-0.000407167	0.00109059	0.000254907	0.00117425	0.0010758	0.000784139	0.00388087	0.000664563
	142.208	0.00954234	0.00517122	0.0105536	0.0040559	0.0101561	0.00323505	0.00846872	0.00186358		142.209	0.0269953	0.0125084	0.0170349	0.0125984	0.00744023	0.00755876	0.0125698	0.00524484	0.0281435	0.00563268		142.209	0.00052999	0.00107712	0.00129919	0.00115974	0.00169672	0.000774452	0.0058288	0.000656354
	142.408	0.0101758	0.00512564	0.0120972	0.00402015	0.0115221	0.00320654	0.00977873	0.00184716		142.409	0.0284775	0.0124126	0.0183697	0.0125019	0.00850128	0.00750087	0.0137657	0.00520467	0.0295417	0.00558953		142.409	0.000213545	0.00106381	0.000840417	0.00114542	0.00113581	0.000764885	0.00612933	0.000648246
	142.608	0.00999291	0.00508046	0.0128331	0.00398472	0.0130076	0.00317828	0.0102201	0.00183087		142.609	0.0285034	0.0123175	0.0184701	0.0124061	0.0086558	0.00744342	0.0133417	0.0051648	0.0302307	0.00554672		142.609	0.000195902	0.00105067	0.00109326	0.00113127	0.00168849	0.000755437	0.00654036	0.000640238
	142.808	0.0102388	0.00503568	0.0138924	0.0039496	0.0129582	0.00315027	0.0105792	0.00181474		142.809	0.0285483	0.0122231	0.0190256	0.0123111	0.00908789	0.00738641	0.0127282	0.00512524	0.0296887	0.00550424		142.809	0.000688565	0.00103769	0.000206939	0.00111729	0.00216376	0.000746105	0.00698179	0.000632329
	143.008	0.00944638	0.0049913	0.0140376	0.00391479	0.0128986	0.0031225	0.010951	0.00179874		143.009	0.0291644	0.0121295	0.019125	0.0122168	0.00963602	0.00732983	0.0138625	0.00508599	0.0299013	0.00546208		143.009	-0.000320862	0.00102487	-0.000886487	0.00110349	0.00155008	0.000736889	0.00595206	0.000624518
	143.208	0.00912445	0.00494731	0.0147639	0.00388028	0.0133747	0.00309498	0.011775	0.00178289		143.209	0.028969	0.0120366	0.0194364	0.0121232	0.00901256	0.00727369	0.0136172	0.00504703	0.0295297	0.00542024		143.209	-0.00120842	0.00101221	-0.00112654	0.00108986	0.00129982	0.000727786	0.00568713	0.000616804
	143.408	0.00739077	0.0049037	0.0140112	0.00384608	0.0124533	0.0030677	0.0113412	0.00176717		143.409	0.0284359	0.0119444	0.019061	0.0120304	0.0089376	0.00721798	0.0132101	0.00500837	0.0297203	0.00537873		143.409	-0.00153748	0.000999709	-0.001352	0.0010764	0.00211704	0.000718796	0.00560212	0.000609184
	143.608	0.0069385	0.00486048	0.0137941	0.00381218	0.0130673	0.00304066	0.0116647	0.0017516		143.609	0.0290818	0.0118529	0.0193676	0.0119382	0.00914094	0.00716269	0.0129897	0.00497001	0.0297023	0.00533753		143.609	-0.00217625	0.00098736	-0.00101123	0.0010631	0.00216229	0.000709916	0.0054019	0.000601659
	143.808	0.00652898	0.00481764	0.0146929	0.00377858	0.0140543	0.00301386	0.0124251	0.00173616		143.809	0.0298323	0.0117622	0.0194916	0.0118468	0.010017	0.00710783	0.0143803	0.00493195	0.0306501	0.00529665		143.809	-0.00287537	0.000975163	-0.00165877	0.00104997	0.0024049	0.000701147	0.00525237	0.000594227
	144.008	0.0053095	0.00477518	0.0141777	0.00374528	0.0125996	0.0029873	0.0115509	0.00172086		144.009	0.0298514	0.0116721	0.0195358	0.0117561	0.0104745	0.00705339	0.0149062	0.00489417	0.0314127	0.00525608		144.009	-0.00239359	0.000963117	-0.00179463	0.001037	0.00268999	0.000692486	0.00552701	0.000586887
	144.208	0.00508684	0.00473309	0.0128993	0.00371227	0.0125012	0.00296097	0.0101111	0.00170569		144.209	0.029703	0.0115827	0.0187662	0.011666	0.0109022	0.00699936	0.0148625	0.00485668	0.0315296	0.00521582		144.209	-0.00189221	0.00095122	-0.00139855	0.00102419	0.00302967	0.000683932	0.00584819	0.000579637
	144.408	0.00522082	0.00469137	0.0124951	0.00367955	0.0130656	0.00293487	0.0107824	0.00169066		144.409	0.0297763	0.011494	0.0193145	0.0115767	0.011295	0.00694575	0.0148804	0.00481948	0.0317718	0.00517587		144.409	-0.000853254	0.00093947	-0.000538112	0.00101154	0.00368072	0.000675483	0.00677091	0.000572477
	144.608	0.0045949	0.00465002	0.012526	0.00364712	0.0129828	0.002909	0.010544	0.00167576		144.609	0.0290119	0.0114059	0.0179899	0.011488	0.0111468	0.00689255	0.0144421	0.00478257	0.0303792	0.00513623		144.609	-0.00101429	0.000927865	-0.000380371	0.00099904	0.00364117	0.000667139	0.00642412	0.000565405
	144.808	0.00474227	0.00460904	0.0119451	0.00361497	0.0126405	0.00288336	0.010991	0.00166099		144.809	0.0291074	0.0113186	0.0177207	0.0114	0.0117855	0.00683976	0.0137436	0.00474594	0.0312002	0.00509689		144.809	-0.00150619	0.000916403	-0.00073801	0.000986699	0.00306182	0.000658898	0.005578	0.000558421
	145.008	0.00476044	0.00456842	0.0111107	0.00358311	0.0115166	0.00285795	0.0109208	0.00164635		145.009	0.0275712	0.0112319	0.0162734	0.0113127	0.0116721	0.00678737	0.0136226	0.00470959	0.0311115	0.00505785		145.009	-0.00141061	0.000905083	-8.16551e-06	0.000974511	0.00221955	0.000650759	0.00530006	0.000551522
	145.208	0.00485685	0.00452815	0.0103651	0.00355153	0.0119957	0.00283276	0.011072	0.00163183		145.209	0.0270438	0.0111458	0.0154266	0.011226	0.0118304	0.00673539	0.0140304	0.00467352	0.0314878	0.00501911		145.209	-0.00231759	0.000893902	-0.00107208	0.000962473	-0.000169016	0.00064272	0.00423035	0.00054471
	145.408	0.0049465	0.00448824	0.0102001	0.00352022	0.0118818	0.00280779	0.0107221	0.00161745		145.409	0.0259435	0.0110605	0.0144712	0.01114	0.011678	0.0066838	0.0135021	0.00463772	0.0316067	0.00498066		145.409	-0.00244735	0.00088286	-0.00112377	0.000950584	-0.000613623	0.00063478	0.00392354	0.000537981
	145.608	0.00509566	0.00444868	0.0100535	0.0034892	0.0116273	0.00278304	0.010764	0.0016032		145.609	0.0257345	0.0109757	0.0141593	0.0110547	0.0119946	0.0066326	0.0129052	0.0046022	0.0313872	0.00494252		145.609	-0.00205399	0.000871954	-0.000679402	0.000938841	0.000628746	0.000626939	0.00476704	0.000531335
	145.808	0.00524516	0.00440947	0.010351	0.00345844	0.0123905	0.00275851	0.0114507	0.00158907		145.809	0.0253006	0.0108917	0.0149369	0.01097	0.0116043	0.0065818	0.0130015	0.00456695	0.0306104	0.00490466		145.809	-0.00129218	0.000861183	-6.12089e-05	0.000927244	0.000338163	0.000619195	0.00511005	0.000524772
	146.008	0.00605954	0.00437061	0.0112416	0.00342796	0.0124618	0.0027342	0.0124449	0.00157506		146.009	0.0259397	0.0108083	0.0144198	0.010886	0.0122495	0.00653139	0.0131498	0.00453197	0.0299419	0.00486709		146.009	-0.000730493	0.000850545	0.000102527	0.00091579	0.000635917	0.000611546	0.00515142	0.000518289
	146.208	0.0049643	0.00433208	0.0106822	0.00339775	0.0123449	0.0027101	0.0124507	0.00156118		146.209	0.0264871	0.0107255	0.0146187	0.0108026	0.0119064	0.00648136	0.0135001	0.00449726	0.030323	0.00482981		146.209	-0.000655191	0.000840038	-0.000281234	0.000904477	0.00116031	0.000603991	0.00518867	0.000511887
	146.408	0.00457431	0.0042939	0.0103527	0.0033678	0.0120585	0.00268621	0.0129292	0.00154742		146.409	0.0268576	0.0106433	0.0150416	0.0107199	0.0121082	0.00643172	0.0141058	0.00446281	0.0309123	0.00479282		146.409	-0.00147026	0.000829661	-0.00128424	0.000893304	0.00160483	0.00059653	0.00462038	0.000505564
	146.608	0.00507172	0.00425605	0.0103173	0.00333812	0.0120217	0.00266254	0.0125861	0.00153378		146.609	0.0265865	0.0105618	0.0148363	0.0106378	0.0117314	0.00638246	0.0141922	0.00442863	0.0303696	0.00475611		146.609	-0.00113716	0.000819413	-0.00180975	0.000882269	0.00192585	0.000589161	0.00399567	0.000499318
	146.808	0.00461152	0.00421854	0.0100604	0.00330869	0.0114073	0.00263907	0.0120601	0.00152026		146.809	0.0271577	0.0104809	0.0155693	0.0105563	0.0114097	0.00633357	0.0141183	0.00439471	0.0296029	0.00471968		146.809	-0.000547008	0.000809291	-0.00247253	0.000871371	0.00220406	0.000581884	0.00418579	0.00049315
	147.008	0.00422579	0.00418136	0.00935519	0.00327953	0.0109237	0.00261581	0.0127713	0.00150686		147.009	0.0266125	0.0104006	0.0153186	0.0104755	0.0105696	0.00628506	0.0138092	0.00436105	0.0289654	0.00468353		147.009	-0.000212711	0.000799294	-0.00104566	0.000860607	0.00229427	0.000574696	0.00459617	0.000487059
	147.208	0.00408041	0.00414451	0.00984627	0.00325063	0.0105889	0.00259275	0.0121916	0.00149358		147.209	0.0272701	0.010321	0.0169871	0.0103952	0.0104811	0.00623692	0.0136232	0.00432764	0.029408	0.00464766		147.209	-0.00012893	0.00078942	-0.000859592	0.000849976	0.00204968	0.000567597	0.00537435	0.000481042
	147.408	0.00311125	0.00410798	0.00922756	0.00322198	0.0102764	0.0025699	0.0116823	0.00148041		147.409	0.027083	0.0102419	0.0170212	0.0103156	0.0107913	0.00618915	0.0134081	0.0042945	0.0298916	0.00461206		147.409	2.24475e-05	0.000779668	-0.00115324	0.000839476	0.0024833	0.000560585	0.00558	0.0004751
	147.608	0.00250807	0.00407177	0.00954732	0.00319358	0.010397	0.00254725	0.0113463	0.00146737		147.609	0.0275094	0.0101635	0.0184995	0.0102366	0.0102484	0.00614175	0.0134903	0.0042616	0.0310299	0.00457674		147.609	-0.000326213	0.000770037	-0.00113791	0.000829106	0.00256274	0.00055366	0.00606062	0.000469231
	147.808	0.00241906	0.00403588	0.00988558	0.00316543	0.010596	0.0025248	0.0106991	0.00145443		147.809	0.0283702	0.0100856	0.018736	0.0101582	0.0102748	0.0060947	0.0142963	0.00422896	0.0313486	0.00454168		147.809	0.000452844	0.000760525	-9.1948e-05	0.000818864	0.00338812	0.000546821	0.00792398	0.000463435
	148.008	0.00207809	0.00400031	0.00920492	0.00313753	0.0099971	0.00250255	0.0102451	0.00144161		148.009	0.0293717	0.0100084	0.0195318	0.0100804	0.0102474	0.00604802	0.0153145	0.00419657	0.032101	0.00450689		148.009	0.00113074	0.00075113	0.00126984	0.000808749	0.00366717	0.000540066	0.00925519	0.00045771
	148.208	0.00265325	0.00396505	0.00891715	0.00310988	0.0108525	0.00248049	0.0095015	0.00142891		148.209	0.0304519	0.00993171	0.0193086	0.0100032	0.0100525	0.0060017	0.0152412	0.00416443	0.0314171	0.00447237		148.209	0.00100012	0.000741852	0.000893118	0.000798759	0.00338718	0.000533395	0.00968299	0.000452056
	148.408	0.00241752	0.0039301	0.00935432	0.00308246	0.0106141	0.00245863	0.00923707	0.00141631		148.409	0.0307005	0.00985564	0.0197585	0.00992656	0.00982887	0.00595573	0.0152324	0.00413253	0.0315722	0.00443812		148.409	0.00110396	0.000732688	0.00122164	0.000788892	0.00326454	0.000526806	0.0102663	0.000446472
	148.608	0.00126965	0.00389546	0.00808612	0.0030553	0.0099026	0.00243696	0.00807896	0.00140383		148.609	0.0306546	0.00978015	0.0193694	0.00985053	0.010255	0.00591011	0.0156949	0.00410088	0.031033	0.00440413		148.609	0.000985791	0.000723637	0.00157096	0.000779147	0.00245587	0.000520298	0.0105243	0.000440956
	148.808	0.00167929	0.00386113	0.00739673	0.00302837	0.0100624	0.00241548	0.00805051	0.00139146		148.809	0.0306491	0.00970525	0.0185918	0.00977508	0.0106636	0.00586484	0.0157824	0.00406947	0.0317579	0.00437039		148.809	0.00055155	0.000714698	0.00169712	0.000769522	0.00115306	0.000513871	0.00981223	0.000435509
	149.008	0.00200546	0.0038271	0.00729067	0.00300168	0.0105315	0.00239419	0.00817965	0.00137919		149.009	0.0304022	0.00963091	0.0182689	0.00970021	0.0103885	0.00581992	0.0156167	0.0040383	0.0320075	0.00433692		149.009	0.000311123	0.000705869	0.00142578	0.000760016	0.000203223	0.000507523	0.00920757	0.00043013
	149.208	0.00186202	0.00379337	0.00779793	0.00297522	0.0114327	0.00237309	0.00846992	0.00136704		149.209	0.030178	0.00955714	0.0186453	0.00962591	0.0103068	0.00577535	0.0157963	0.00400737	0.0323488	0.0043037		149.209	0.000186053	0.00069715	0.00214603	0.000750628	-0.000441812	0.000501254	0.0094321	0.000424816
	149.408	0.00203096	0.00375993	0.00775834	0.002949	0.0108755	0.00235217	0.00871839	0.00135499		149.409	0.0295437	0.00948394	0.0183184	0.00955218	0.0102563	0.00573111	0.0150705	0.00397667	0.0321975	0.00427074		149.409	0.000566568	0.000688538	0.00259989	0.000741355	-7.85207e-05	0.000495062	0.00905689	0.000419569
	149.608	0.00216203	0.00372679	0.0080863	0.002923	0.0107398	0.00233144	0.00971985	0.00134304		149.609	0.0295605	0.0094113	0.0187814	0.00947902	0.0106929	0.00568722	0.0150401	0.00394622	0.0321771	0.00423803		149.609	0.000721131	0.000680033	0.0024116	0.000732197	-5.02541e-05	0.000488947	0.00935426	0.000414386
	149.808	0.00199087	0.00369394	0.00839447	0.00289724	0.0105313	0.00231089	0.00948369	0.00133121		149.809	0.0292805	0.00933922	0.0179913	0.00940641	0.00962126	0.00564365	0.0150626	0.00391599	0.0306311	0.00420557		149.809	0.00113467	0.000671632	0.00228411	0.000723153	0.000252582	0.000482907	0.00861054	0.000409267
	150.008	0.00186241	0	0.00818554	0	0.0100838	0	0.00912407			150.009	0.0286233	0	0.0164147	0	0.00907302	0	0.0140666	0	0.0292628	0		150.009	0.00145602	0	0.0021713	0	0.000761146	0	0.00893028	0
	150.208	0.00107227	0	0.0082239	0	0.0102247	0	0.00920066			150.209	0.02879	0	0.0166314	0	0.0094611	0	0.0145216	0	0.029412	0		150.209	0.00172931	0	0.00170381	0	0.00119141	0	0.00837806	0
	150.408	0.00132424	0	0.00853407	0	0.00955757	0	0.00909284			150.409	0.0283764	0	0.016604	0	0.00953137	0	0.0145325	0	0.0293147	0		150.409	0.00217332	0	0.00233422	0	0.00146094	0	0.00744557	0
	150.608	0.00201634	0	0.00915529	0	0.00983658	0	0.009791			150.609	0.0282015	0	0.016468	0	0.00947188	0	0.0148941	0	0.0289382	0		150.609	0.00220299	0	0.00242958	0	0.0017242	0	0.00650769	0
	150.808	0.00215077	0	0.0093564	0	0.00943877	0	0.0103583			150.809	0.0280306	0	0.0160232	0	0.00915196	0	0.0137138	0	0.0292409	0		150.809	0.00244145	0	0.00328278	0	0.00217514	0	0.00624333	0
	151.008	0.00309216	0	0.00972011	0	0.010158	0	0.0112577			151.009	0.0270068	0	0.0158559	0	0.00821271	0	0.0127255	0	0.0287145	0		151.009	0.00224193	0	0.00329626	0	0.00155423	0	0.00551724	0
	151.208	0.00248879	0	0.00993801	0	0.00964543	0	0.0101961			151.209	0.0277951	0	0.0162239	0	0.00835369	0	0.013441	0	0.0287867	0		151.209	0.00128472	0	0.00169042	0	0.00113909	0	0.00423602	0
	151.408	0.00252246	0	0.0100906	0	0.00975256	0	0.0102433			151.409	0.0279649	0	0.0160978	0	0.0090113	0	0.0131317	0	0.0296076	0		151.409	0.000738984	0	0.000592532	0	0.00110116	0	0.00367267	0
	151.608	0.00287819	0	0.0107402	0	0.0101543	0	0.0108248			151.609	0.0284636	0	0.016512	0	0.00875015	0	0.013606	0	0.0306817	0		151.609	0.00041173	0	0.000476419	0	0.00141864	0	0.00369946	0
	151.808	0.00332219	0	0.0102125	0	0.0101316	0	0.0107197			151.809	0.0297099	0	0.0163564	0	0.00949271	0	0.0150649	0	0.0307748	0		151.809	0.000276873	0	-0.000233201	0	0.000884722	0	0.00397209	0
	152.008	0.00369329	0	0.0102518	0	0.0108296	0	0.0112654			152.009	0.0303841	0	0.0165408	0	0.00970749	0	0.0160428	0	0.0314954	0		152.009	-0.000478858	0	-0.000941777	0	0.000253053	0	0.00368329	0
	152.208	0.00434981	0	0.0105089	0	0.0104211	0	0.0111655			152.209	0.0300977	0	0.0161474	0	0.0096749	0	0.0159792	0	0.030837	0		152.209	-0.00112507	0	-0.00207442	0	-0.000279223	0	0.00298827	0
	152.408	0.00365548	0	0.00919134	0	0.00950365	0	0.00973678			152.409	0.0292798	0	0.0159414	0	0.00978301	0	0.016352	0	0.0314658	0		152.409	-0.00110546	0	-0.00206004	0	-0.000297508	0	0.00340519	0
	152.608	0.00388671	0	0.00867882	0	0.0103223	0	0.0100239			152.609	0.0292724	0	0.0153571	0	0.0103957	0	0.017234	0	0.0318377	0		152.609	-0.00179335	0	-0.00228674	0	-0.000925842	0	0.00314925	0
	152.808	0.00427915	0	0.00834241	0	0.00983935	0	0.0103925			152.809	0.0287858	0	0.0145385	0	0.0103626	0	0.0166698	0	0.0322239	0		152.809	-0.00316086	0	-0.00308755	0	-0.00125365	0	0.00238849	0
	153.008	0.00504191	0	0.00918773	0	0.0103003	0	0.0117066			153.009	0.0284781	0	0.0146545	0	0.0101516	0	0.0159696	0	0.032216	0		153.009	-0.00368548	0	-0.00432746	0	-0.00157765	0	0.00175535	0
	153.208	0.00595183	0	0.00972199	0	0.0107616	0	0.0117184			153.209	0.027687	0	0.014425	0	0.00968054	0	0.0155337	0	0.0324115	0		153.209	-0.00377981	0	-0.00441926	0	-0.00198148	0	0.00211803	0
	153.408	0.00606126	0	0.00880858	0	0.00998767	0	0.0120404			153.409	0.0278626	0	0.0143448	0	0.0100863	0	0.0143747	0	0.0312368	0		153.409	-0.00350066	0	-0.00471629	0	-0.00196614	0	0.00166235	0
	153.608	0.00548583	0	0.00817444	0	0.0098701	0	0.01214			153.609	0.0274807	0	0.0147087	0	0.00996307	0	0.0144745	0	0.031466	0		153.609	-0.00336062	0	-0.00486784	0	-0.00159147	0	0.0022437	0
	153.808	0.00441799	0	0.00731741	0	0.00936689	0	0.011157			153.809	0.0278162	0	0.0139941	0	0.0100429	0	0.0138271	0	0.0307755	0		153.809	-0.00354758	0	-0.0052025	0	-0.00182083	0	0.00172871	0
	154.008	0.00277842	0	0.00671568	0	0.00868828	0	0.0111226			154.009	0.0287985	0	0.0155451	0	0.0109575	0	0.0139261	0	0.0306685	0		154.009	-0.00354815	0	-0.00503433	0	-0.00201932	0	0.00133675	0
	154.208	0.00235815	0	0.0071656	0	0.00853586	0	0.011183			154.209	0.0289431	0	0.0155658	0	0.011883	0	0.014296	0	0.0303176	0		154.209	-0.00358584	0	-0.00472154	0	-0.00192902	0	0.000946732	0
	154.408	0.00165636	0	0.00626848	0	0.00784863	0	0.0106823			154.409	0.028391	0	0.0157796	0	0.011438	0	0.0144208	0	0.0304341	0		154.409	-0.00343663	0	-0.0045706	0	-0.00151264	0	0.000727829	0
	154.608	0.00182395	0	0.00608047	0	0.00827346	0	0.0112219			154.609	0.0279771	0	0.0152778	0	0.0116963	0	0.0143865	0	0.0297993	0		154.609	-0.0035352	0	-0.0048589	0	-0.000390622	0	0.000497673	0
	154.808	0.00278472	0	0.00641598	0	0.00823512	0	0.010931			154.809	0.0285289	0	0.0157839	0	0.0124944	0	0.0141677	0	0.0304143	0		154.809	-0.00266135	0	-0.00392338	0	-0.000427584	0	-0.000289832	0
	155.008	0.00225941	0	0.00619919	0	0.00876953	0	0.0099921			155.009	0.0292641	0	0.0167005	0	0.0125278	0	0.0149206	0	0.0305282	0		155.009	-0.00278113	0	-0.00464178	0	-0.00061379	0	-0.000165054	0
	155.208	0.00212071	0	0.00643643	0	0.00831613	0	0.0101064			155.209	0.0301279	0	0.0161569	0	0.0126961	0	0.0158005	0	0.0308533	0		155.209	-0.00231013	0	-0.00383569	0	-0.00020778	0	1.08304e-05	0
	155.408	0.0023384	0	0.00645299	0	0.00791723	0	0.009821			155.409	0.0298285	0	0.0161887	0	0.0127833	0	0.0155606	0	0.0308767	0		155.409	-0.00189269	0	-0.00432065	0	-0.000970645	0	0.000330972	0
	155.608	0.00212795	0	0.00664259	0	0.00825905	0	0.0100183			155.609	0.0295777	0	0.0156269	0	0.0122519	0	0.0154024	0	0.0309089	0		155.609	-0.00151292	0	-0.00375178	0	-0.00106334	0	0.00132744	0
	155.808	0.00120949	0	0.00626099	0	0.00800021	0	0.00924367			155.809	0.0293135	0	0.0155121	0	0.0120417	0	0.0152861	0	0.0302852	0		155.809	-0.00105333	0	-0.00384213	0	-0.00101618	0	0.0028508	0
	156.008	0.00121547	0	0.00726308	0	0.00899001	0	0.00977163			156.009	0.0287888	0	0.0151173	0	0.0107986	0	0.0143508	0	0.0298184	0		156.009	-9.49368e-05	0	-0.00301036	0	-0.000768713	0	0.00333044	0
	156.208	0.000269953	0	0.00711553	0	0.00810553	0	0.00869335			156.209	0.0282244	0	0.0139827	0	0.00974491	0	0.013919	0	0.0294671	0		156.209	-0.000320398	0	-0.0032468	0	-0.000779265	0	0.00373913	0
	156.408	-0.000499414	0	0.0068846	0	0.00802256	0	0.00780856			156.409	0.027857	0	0.0131243	0	0.00861217	0	0.0133178	0	0.0288776	0		156.409	-0.000701016	0	-0.0032117	0	-0.000710922	0	0.00431614	0
	156.608	-0.000119435	0	0.0079169	0	0.00897219	0	0.00889041			156.609	0.0277967	0	0.0129714	0	0.00853556	0	0.0129918	0	0.0289988	0		156.609	-0.000759023	0	-0.00355334	0	-0.000418976	0	0.00395918	0
	156.808	0.00028669	0	0.00859469	0	0.0092197	0	0.00968176			156.809	0.0271413	0	0.0125926	0	0.0079074	0	0.0117809	0	0.0278359	0		156.809	-0.000716122	0	-0.00346773	0	0.000153021	0	0.00389207	0
	157.008	0.00123458	0	0.00977952	0	0.0108232	0	0.0113838			157.009	0.0269836	0	0.0126125	0	0.00711046	0	0.0114978	0	0.0271369	0		157.009	-0.000614134	0	-0.00375909	0	-0.000514503	0	0.0035389	0
	157.208	0.00132168	0	0.00966695	0	0.0108935	0	0.0115281			157.209	0.0268646	0	0.0128701	0	0.00668108	0	0.0115132	0	0.0274563	0		157.209	-0.000441434	0	-0.00334444	0	-0.000559517	0	0.00353446	0
	157.408	0.00078533	0	0.00960608	0	0.0108822	0	0.0120048			157.409	0.026913	0	0.012935	0	0.00687044	0	0.011001	0	0.0268928	0		157.409	0.000514874	0	-0.00258192	0	0.000557083	0	0.00416501	0
	157.608	0.000546806	0	0.00864934	0	0.0106755	0	0.012128			157.609	0.0265955	0	0.0124968	0	0.00631371	0	0.0115194	0	0.0270229	0		157.609	0.000387278	0	-0.00269173	0	0.000457732	0	0.00398214	0
	157.808	0.000576649	0	0.00855687	0	0.0105643	0	0.0121844			157.809	0.0269628	0	0.0119005	0	0.00616644	0	0.0109142	0	0.0265324	0		157.809	-0.000401049	0	-0.00315372	0	-0.000589239	0	0.00314633	0
	158.008	0.00100984	0	0.00835033	0	0.0104165	0	0.0121879			158.009	0.0273186	0	0.0128473	0	0.00622235	0	0.0115182	0	0.0271569	0		158.009	-0.000105789	0	-0.00276457	0	-5.12622e-06	0	0.00283521	0
	158.208	0.00204864	0	0.00821234	0	0.0108292	0	0.0109714			158.209	0.0263819	0	0.0126276	0	0.00608836	0	0.0117114	0	0.0274654	0		158.209	0.000515873	0	-0.00272095	0	0.000424315	0	0.00329042	0
	158.408	0.00254887	0	0.00808139	0	0.0113213	0	0.010979			158.409	0.0269311	0	0.0135203	0	0.00631676	0	0.0122344	0	0.0285431	0		158.409	0.000527437	0	-0.00177177	0	0.00122663	0	0.00322034	0
	158.608	0.00420358	0	0.00832401	0	0.0116087	0	0.0109017			158.609	0.0272241	0	0.0140186	0	0.00699803	0	0.0123971	0	0.0287582	0		158.609	0.000778816	0	-0.00117735	0	0.00217948	0	0.00329494	0
	158.808	0.00445318	0	0.00808773	0	0.0110952	0	0.010316			158.809	0.028683	0	0.0143096	0	0.00779715	0	0.0128821	0	0.0298777	0		158.809	0.000858815	0	-0.00128016	0	0.00163473	0	0.00279044	0
	159.008	0.00499137	0	0.00893451	0	0.0113291	0	0.0106236			159.009	0.0296427	0	0.0141835	0	0.00729259	0	0.013511	0	0.0301305	0		159.009	0.000803878	0	-0.000828458	0	0.00168158	0	0.00351263	0
	159.208	0.00633112	0	0.0097111	0	0.0119434	0	0.011454			159.209	0.0299356	0	0.0135893	0	0.00784592	0	0.0140653	0	0.0306213	0		159.209	0.000405245	0	-0.000406554	0	0.00106695	0	0.00348529	0
	159.408	0.00608141	0	0.00937094	0	0.0116215	0	0.0108364			159.409	0.0297528	0	0.0137515	0	0.00841441	0	0.0141642	0	0.0298468	0		159.409	6.9361e-05	0	-0.000901836	0	0.000132748	0	0.00330898	0
	159.608	0.00528778	0	0.00899477	0	0.0119955	0	0.0105906			159.609	0.0295592	0	0.0134986	0	0.00891973	0	0.0141837	0	0.0302048	0		159.609	-0.000353413	0	-0.000735439	0	-4.21371e-06	0	0.0038151	0
	159.808	0.00430276	0	0.00874354	0	0.0116207	0	0.0107719			159.809	0.0300637	0	0.0135323	0	0.00874138	0	0.0149594	0	0.0300558	0		159.809	-0.000533722	0	-0.00122945	0	0.000718611	0	0.00491441	0
	160.008	0.00385258	0	0.00877624	0	0.0114628	0	0.0109985			160.009	0.0312763	0	0.014107	0	0.00921643	0	0.0155856	0	0.0304039	0		160.009	-0.00101083	0	-0.00145981	0	0.000529302	0	0.00480991	0
	160.208	0.00237823	0	0.00783304	0	0.00994089	0	0.0102218			160.209	0.0319272	0	0.0139678	0	0.00962489	0	0.0157742	0	0.0304279	0		160.209	-0.00236243	0	-0.00320381	0	-0.000344243	0	0.00484118	0
	160.408	0.00288991	0	0.00798708	0	0.00977727	0	0.0110142			160.409	0.0318928	0	0.0149512	0	0.0104273	0	0.0160035	0	0.030702	0		160.409	-0.00260632	0	-0.00321286	0	-8.87748e-05	0	0.00552052	0
	160.608	0.00288053	0	0.00836637	0	0.0105634	0	0.0114017			160.609	0.0318862	0	0.0156496	0	0.0109079	0	0.0160643	0	0.0317617	0		160.609	-0.00237084	0	-0.00391479	0	-0.000130568	0	0.00496898	0
	160.808	0.00267241	0	0.00874729	0	0.0104855	0	0.0120562			160.809	0.0318979	0	0.0163539	0	0.0108726	0	0.01577	0	0.0318794	0		160.809	-0.00304945	0	-0.00401491	0	-0.000461567	0	0.00478941	0
	161.008	0.00285213	0	0.00879719	0	0.0104724	0	0.0122223			161.009	0.0318376	0	0.0166296	0	0.0113293	0	0.0163091	0	0.032308	0		161.009	-0.00363384	0	-0.00434689	0	-0.00179932	0	0.00453733	0
	161.208	0.00255531	0	0.0091044	0	0.0100604	0	0.0117105			161.209	0.030767	0	0.0163393	0	0.011356	0	0.0167385	0	0.0325055	0		161.209	-0.00266654	0	-0.00401369	0	-0.00178935	0	0.00517925	0
	161.408	0.0028552	0	0.00916294	0	0.0106067	0	0.0113403			161.409	0.029745	0	0.0153319	0	0.0113976	0	0.0157833	0	0.0321084	0		161.409	-0.00241165	0	-0.00425964	0	-0.00191641	0	0.00535904	0
	161.608	0.00237216	0	0.00787979	0	0.00976135	0	0.0107809			161.609	0.0288712	0	0.0146551	0	0.01092	0	0.0154345	0	0.0324262	0		161.609	-0.00344487	0	-0.00473961	0	-0.00267319	0	0.00451626	0
	161.808	0.00234309	0	0.00776699	0	0.0102921	0	0.010448			161.809	0.0285766	0	0.0155861	0	0.0112429	0	0.0152733	0	0.0327155	0		161.809	-0.00304122	0	-0.00408724	0	-0.00205074	0	0.00462712	0
	162.008	0.00255278	0	0.00757142	0	0.0102654	0	0.00920818			162.009	0.0289289	0	0.0160955	0	0.0115519	0	0.0155313	0	0.0338792	0		162.009	-0.00273352	0	-0.00371635	0	-0.000494313	0	0.00511873	0
	162.208	0.00274193	0	0.00798021	0	0.0106618	0	0.00851693			162.209	0.0284586	0	0.016239	0	0.01159	0	0.0144734	0	0.0338468	0		162.209	-0.00303671	0	-0.00323198	0	0.000185817	0	0.00573647	0
	162.408	0.0034555	0	0.00873769	0	0.0116027	0	0.00942272			162.409	0.0283635	0	0.0160148	0	0.0114258	0	0.0138618	0	0.0336681	0		162.409	-0.00291355	0	-0.00251849	0	0.00174274	0	0.0054798	0
	162.608	0.00427436	0	0.0089768	0	0.0123336	0	0.00998374			162.609	0.027742	0	0.015342	0	0.0114566	0	0.0131305	0	0.0328317	0		162.609	-0.00272123	0	-0.00297408	0	0.0023085	0	0.00525441	0
	162.808	0.00405473	0	0.00894576	0	0.0118137	0	0.0105576			162.809	0.0288378	0	0.0144902	0	0.011373	0	0.0131221	0	0.0326389	0		162.809	-0.00220334	0	-0.00311133	0	0.00202361	0	0.00481558	0
	163.008	0.00514737	0	0.00989151	0	0.0131372	0	0.0115096			163.009	0.029013	0	0.0138515	0	0.0111015	0	0.0133151	0	0.0326748	0		163.009	-0.00314905	0	-0.00257501	0	0.00131273	0	0.00403892	0
	163.208	0.00552741	0	0.0103599	0	0.0138569	0	0.0124175			163.209	0.0293079	0	0.0143083	0	0.0115153	0	0.0142782	0	0.0327164	0		163.209	-0.00337893	0	-0.0033028	0	0.000951118	0	0.00375533	0
	163.408	0.00528953	0	0.0103434	0	0.013833	0	0.0127875			163.409	0.0287711	0	0.0135912	0	0.0110627	0	0.0145212	0	0.0317815	0		163.409	-0.00316326	0	-0.00348348	0	0.00127119	0	0.00374568	0
	163.608	0.00489789	0	0.0103452	0	0.0140788	0	0.0128093			163.609	0.0293531	0	0.0126112	0	0.0106717	0	0.0152016	0	0.0317032	0		163.609	-0.00355835	0	-0.00428686	0	0.000706641	0	0.00417388	0
	163.808	0.00403226	0	0.0101319	0	0.0130538	0	0.0133984			163.809	0.0303803	0	0.0132652	0	0.0104645	0	0.0155113	0	0.0322041	0		163.809	-0.00381285	0	-0.0052736	0	0.00112129	0	0.00359863	0
	164.008	0.00323481	0	0.00952791	0	0.0120637	0	0.012756			164.009	0.0302479	0	0.0138555	0	0.0108198	0	0.0150143	0	0.0327146	0		164.009	-0.00473278	0	-0.00592646	0	0.000473741	0	0.00334662	0
	164.208	0.00293966	0	0.00928082	0	0.0112515	0	0.0121607			164.209	0.0295024	0	0.013541	0	0.00965599	0	0.0138611	0	0.0322848	0		164.209	-0.00536174	0	-0.00676859	0	-0.000262332	0	0.00244576	0
	164.408	0.00331681	0	0.00992094	0	0.0114684	0	0.0125939			164.409	0.0288506	0	0.0134952	0	0.00925562	0	0.0131725	0	0.0323786	0		164.409	-0.00527791	0	-0.0059682	0	-0.000440969	0	0.00239733	0
	164.608	0.00272932	0	0.0101627	0	0.011884	0	0.012369			164.609	0.0289995	0	0.0136184	0	0.00859719	0	0.0125731	0	0.0319322	0		164.609	-0.00597656	0	-0.00690016	0	-0.00168248	0	0.000628322	0
	164.808	0.00272741	0	0.0103794	0	0.0108861	0	0.012552			164.809	0.0286771	0	0.0131979	0	0.0084784	0	0.012535	0	0.0319319	0		164.809	-0.00689846	0	-0.00715166	0	-0.00259356	0	-0.000562996	0
	165.008	0.00315558	0	0.0107667	0	0.0108117	0	0.012325			165.009	0.0281943	0	0.0128064	0	0.00808921	0	0.0124955	0	0.0312069	0		165.009	-0.00605223	0	-0.00632072	0	-0.00291776	0	0.000260045	0
	165.208	0.00232963	0	0.010764	0	0.00980921	0	0.0111882			165.209	0.027764	0	0.0130001	0	0.00804652	0	0.012628	0	0.0312866	0		165.209	-0.00545619	0	-0.00521184	0	-0.00221377	0	0.000184	0
	165.408	0.00158281	0	0.00989534	0	0.00842778	0	0.0103991			165.409	0.0274712	0	0.0127117	0	0.00842903	0	0.0124496	0	0.0309665	0		165.409	-0.00598872	0	-0.00520319	0	-0.00209451	0	-0.000698605	0
	165.608	0.000651654	0	0.00905182	0	0.00730945	0	0.00992823			165.609	0.0272741	0	0.0127243	0	0.00842445	0	0.0124042	0	0.0311432	0		165.609	-0.00524493	0	-0.00459064	0	-0.00114018	0	-0.000316243	0
	165.808	0.00039048	0	0.00952072	0	0.00771631	0	0.0106537			165.809	0.0283223	0	0.0136951	0	0.00994072	0	0.0134478	0	0.0314563	0		165.809	-0.00372379	0	-0.00393149	0	-5.2736e-05	0	0.000228162	0
	166.008	0.000225639	0	0.00981241	0	0.0083846	0	0.0109057			166.009	0.0282735	0	0.0135823	0	0.0100396	0	0.0130836	0	0.0312474	0		166.009	-0.0035258	0	-0.00346888	0	0.000917424	0	0.000476104	0
	166.208	-0.000161867	0	0.00917622	0	0.00815843	0	0.0108395			166.209	0.0275672	0	0.0130928	0	0.00981782	0	0.012448	0	0.0301319	0		166.209	-0.00321113	0	-0.00276891	0	0.00104053	0	0.000747939	0
	166.408	0.000501682	0	0.00886407	0	0.00900817	0	0.0114026			166.409	0.027218	0	0.0134929	0	0.0101912	0	0.0139134	0	0.0298457	0		166.409	-0.00253994	0	-0.00221881	0	0.00178133	0	0.000900211	0
	166.608	0.000220482	0	0.00871204	0	0.00922486	0	0.0112609			166.609	0.0264807	0	0.0132587	0	0.0103966	0	0.0132541	0	0.0295599	0		166.609	-0.00168242	0	-0.00220434	0	0.00136852	0	0.00138518	0
	166.808	5.00347e-05	0	0.00870732	0	0.00961301	0	0.0113789			166.809	0.0268564	0	0.0127678	0	0.00972507	0	0.0127542	0	0.0301984	0		166.809	-0.00104295	0	-0.00251027	0	0.00110649	0	0.0012206	0
	167.008	-3.64327e-05	0	0.00843795	0	0.0102483	0	0.0112325			167.009	0.0267445	0	0.0120842	0	0.00959552	0	0.0127493	0	0.0306626	0		167.009	-0.00158227	0	-0.00263329	0	0.0012805	0	0.00122823	0
	167.208	-0.000213977	0	0.00833453	0	0.0101424	0	0.0112682			167.209	0.0268583	0	0.0122495	0	0.00964518	0	0.0137832	0	0.0310653	0		167.209	-0.000426619	0	-0.00278937	0	0.00215865	0	0.00239072	0
	167.408	-0.000937586	0	0.00732531	0	0.00940627	0	0.0102856			167.409	0.0269869	0	0.0104496	0	0.00943572	0	0.013765	0	0.0317798	0		167.409	0.000112851	0	-0.00282152	0	0.00275216	0	0.0028801	0
	167.608	-0.00154893	0	0.00574515	0	0.00819143	0	0.00868086			167.609	0.0279516	0	0.0100142	0	0.00965515	0	0.0134344	0	0.0321214	0		167.609	-0.000225154	0	-0.00365334	0	0.00133964	0	0.00247705	0
	167.808	-0.00163821	0	0.00528298	0	0.0072361	0	0.00910032			167.809	0.0274874	0	0.0107383	0	0.00918677	0	0.0124083	0	0.0326939	0		167.809	-0.000477979	0	-0.00376676	0	0.00110501	0	0.00205063	0
	168.008	-0.00143316	0	0.00540757	0	0.0073183	0	0.00915617			168.009	0.0265633	0	0.00985542	0	0.00865718	0	0.0115505	0	0.0320739	0		168.009	-0.00102312	0	-0.00325047	0	0.00113662	0	0.00347316	0
	168.208	-0.000863662	0	0.00545026	0	0.00664424	0	0.00957953			168.209	0.0265817	0	0.00948463	0	0.00832723	0	0.0109288	0	0.0316974	0		168.209	-0.00126332	0	-0.00299757	0	0.000805999	0	0.00289334	0
	168.408	-0.000520883	0	0.00616936	0	0.0065767	0	0.00988105			168.409	0.0270553	0	0.00978675	0	0.00937564	0	0.0115158	0	0.0315148	0		168.409	-0.0018208	0	-0.00277126	0	0.000321362	0	0.00271136	0
	168.608	-0.00013421	0	0.00618578	0	0.00663498	0	0.0105236			168.609	0.0277546	0	0.00994287	0	0.00984838	0	0.012169	0	0.0324485	0		168.609	-0.0026012	0	-0.00354319	0	0.000543706	0	0.00257073	0
	168.808	0.0006166	0	0.00673125	0	0.0061407	0	0.0103942			168.809	0.0286156	0	0.0107294	0	0.0107343	0	0.0130331	0	0.0341001	0		168.809	-0.00263286	0	-0.00270621	0	0.00132996	0	0.0030789	0
	169.008	0.000967525	0	0.00718384	0	0.00634887	0	0.00994161			169.009	0.0297661	0	0.0121122	0	0.010766	0	0.0143001	0	0.0352299	0		169.009	-0.00245447	0	-0.00246059	0	0.00128766	0	0.00390572	0
	169.208	0.000101666	0	0.00676928	0	0.00636469	0	0.00867252			169.209	0.0303501	0	0.0136598	0	0.011815	0	0.0152684	0	0.0365088	0		169.209	-0.00252704	0	-0.00184087	0	0.00137925	0	0.0033549	0
	169.408	-0.000777295	0	0.00585907	0	0.00629556	0	0.0088179			169.409	0.0299636	0	0.013763	0	0.0118727	0	0.0152519	0	0.0358049	0		169.409	-0.00289942	0	-0.00258367	0	0.000725768	0	0.00254962	0
	169.608	-0.000208743	0	0.00662987	0	0.00733266	0	0.00959812			169.609	0.0317633	0	0.0157471	0	0.0130439	0	0.0166042	0	0.0370503	0		169.609	-0.00243808	0	-0.00296302	0	0.000794824	0	0.00382516	0
	169.808	-6.47237e-05	0	0.00756936	0	0.00881822	0	0.0105837			169.809	0.0323012	0	0.0170846	0	0.0137326	0	0.0179121	0	0.0373905	0		169.809	-0.00279778	0	-0.00328437	0	0.000557091	0	0.00332408	0
	170.008	9.28606e-06	0	0.00780371	0	0.00966039	0	0.0103419			170.009	0.031854	0	0.0174309	0	0.0133871	0	0.0181604	0	0.0366722	0		170.009	-0.00292068	0	-0.00198568	0	0.00121022	0	0.00405225	0
	170.208	0.000396878	0	0.00692786	0	0.00957658	0	0.0100024			170.209	0.0317748	0	0.0177694	0	0.0127588	0	0.0188201	0	0.0363142	0		170.209	-0.00330754	0	-0.00208001	0	0.00118518	0	0.00392217	0
	170.408	0.000610638	0	0.00696217	0	0.0105366	0	0.00977721			170.409	0.0309725	0	0.0181119	0	0.0126865	0	0.0187772	0	0.0363295	0		170.409	-0.00301818	0	-0.0019632	0	0.00142694	0	0.00437281	0
	170.608	-0.000127768	0	0.00762028	0	0.0109378	0	0.00934362			170.609	0.0308681	0	0.0175474	0	0.012118	0	0.0173089	0	0.0356503	0		170.609	-0.00235686	0	-0.00242673	0	0.00153642	0	0.00380711	0
	170.808	-0.000235902	0	0.0081599	0	0.0118211	0	0.0102327			170.809	0.0309591	0	0.0172201	0	0.0119634	0	0.0170286	0	0.0354414	0		170.809	-0.00259206	0	-0.00248063	0	0.00202878	0	0.00304135	0
	171.008	-0.000530833	0	0.00725142	0	0.0110787	0	0.0101933			171.009	0.0307644	0	0.0160342	0	0.0114525	0	0.0160938	0	0.0348449	0		171.009	-0.00245901	0	-0.00158653	0	0.0024736	0	0.00369561	0
	171.208	-0.000389956	0	0.00722154	0	0.0109216	0	0.0101066			171.209	0.0302939	0	0.0157523	0	0.0110914	0	0.0156655	0	0.0346518	0		171.209	-0.00224986	0	-0.00183962	0	0.00210819	0	0.0037071	0
	171.408	-8.06292e-05	0	0.00668908	0	0.00992008	0	0.00969403			171.409	0.0305359	0	0.0151808	0	0.010879	0	0.0143853	0	0.0339314	0		171.409	-0.00200215	0	-0.00209402	0	0.00187069	0	0.00368158	0
	171.608	0.000705038	0	0.00721737	0	0.0100932	0	0.0106427			171.609	0.0300302	0	0.015658	0	0.0106598	0	0.0133076	0	0.0336378	0		171.609	-0.00239345	0	-0.0028643	0	0.000760349	0	0.00340133	0
	171.808	0.00122794	0	0.00825462	0	0.0100159	0	0.0113924			171.809	0.028713	0	0.014742	0	0.00981459	0	0.0119773	0	0.0327267	0		171.809	-0.000981664	0	-0.00122378	0	0.00169647	0	0.00401736	0
	172.008	0.00132075	0	0.00854298	0	0.0100327	0	0.0114757			172.009	0.027959	0	0.014101	0	0.0101177	0	0.0117709	0	0.0321816	0		172.009	-0.000881846	0	-0.000995102	0	0.00171644	0	0.00389217	0
	172.208	0.00124632	0	0.00804125	0	0.00911581	0	0.0107877			172.209	0.0276385	0	0.0141282	0	0.0101224	0	0.0114231	0	0.0321868	0		172.209	-0.000692931	0	-0.001361	0	0.00094136	0	0.00298825	0
	172.408	0.00110392	0	0.00863163	0	0.00898426	0	0.0100561			172.409	0.0267739	0	0.0131677	0	0.00951014	0	0.0108239	0	0.0313679	0		172.409	0.000433815	0	-0.00106393	0	0.00180142	0	0.00347641	0
	172.608	0.000462793	0	0.00803984	0	0.0079306	0	0.0100761			172.609	0.0267722	0	0.0130637	0	0.00919821	0	0.0101049	0	0.0316932	0		172.609	0.00105019	0	-0.000985092	0	0.00221535	0	0.00409989	0
	172.808	0.00112097	0	0.00843866	0	0.0087449	0	0.0094717			172.809	0.0274918	0	0.0128438	0	0.00882058	0	0.00981669	0	0.0315604	0		172.809	0.00128808	0	-0.000914347	0	0.00222051	0	0.00412427	0
	173.008	0.00105009	0	0.00882754	0	0.00939242	0	0.00969587			173.009	0.0272609	0	0.0118856	0	0.00787778	0	0.00960637	0	0.0314556	0		173.009	0.00153016	0	-0.0011024	0	0.00160012	0	0.00440408	0
	173.208	0.00102343	0	0.00924945	0	0.0101102	0	0.00988359			173.209	0.0265336	0	0.0116661	0	0.00803225	0	0.00896748	0	0.0311263	0		173.209	0.00205675	0	-0.000488337	0	0.00188966	0	0.00498973	0
	173.408	0.000281016	0	0.00824328	0	0.00916074	0	0.00928536			173.409	0.026542	0	0.0112882	0	0.00809089	0	0.00931378	0	0.0305999	0		173.409	0.00172939	0	-0.000881304	0	0.00133433	0	0.0048107	0
	173.608	0.000725034	0	0.00894871	0	0.00925149	0	0.00970284			173.609	0.026675	0	0.0112934	0	0.00838053	0	0.0100849	0	0.0305287	0		173.609	0.00187138	0	-0.000833095	0	0.00135608	0	0.00542624	0
	173.808	0.000810064	0	0.00938052	0	0.0101635	0	0.00981335			173.809	0.0261176	0	0.0107206	0	0.00849704	0	0.0106088	0	0.0307879	0		173.809	0.000909068	0	-0.00154062	0	0.000526323	0	0.00445791	0
	174.008	0.000744146	0	0.00899918	0	0.0101039	0	0.010156			174.009	0.0266114	0	0.0106396	0	0.00886719	0	0.0122059	0	0.0302609	0		174.009	9.58241e-05	0	-0.00164179	0	0.00015028	0	0.0045963	0
	174.208	-0.000725437	0	0.00701328	0	0.0088404	0	0.00963011			174.209	0.0260888	0	0.0102687	0	0.00849509	0	0.0126786	0	0.0294729	0		174.209	8.51291e-05	0	-0.00204864	0	7.16936e-05	0	0.00437146	0
	174.408	-0.00186844	0	0.00661295	0	0.00790064	0	0.00907698			174.409	0.0263438	0	0.0100117	0	0.00914064	0	0.0126854	0	0.0289814	0		174.409	-3.21047e-05	0	-0.00176972	0	-0.000224464	0	0.00501158	0
	174.608	-0.00227311	0	0.00696963	0	0.00785086	0	0.00998941			174.609	0.0279799	0	0.0104471	0	0.0101892	0	0.0134478	0	0.0289295	0		174.609	-2.64281e-05	0	-0.0022453	0	-0.000312808	0	0.00550745	0
	174.808	-0.00240861	0	0.00637972	0	0.00777305	0	0.0105297			174.809	0.0285014	0	0.0106844	0	0.0105635	0	0.0136732	0	0.0293488	0		174.809	-0.00079723	0	-0.00220074	0	-0.000468085	0	0.00552781	0
	175.008	-0.00169644	0	0.00582361	0	0.00721728	0	0.010687			175.009	0.0283796	0	0.0104222	0	0.0106449	0	0.0134513	0	0.0290771	0		175.009	-0.00128433	0	-0.00218477	0	-0.000562278	0	0.00523488	0
	175.208	-0.00140492	0	0.00558565	0	0.00708448	0	0.0105206			175.209	0.0291214	0	0.0118336	0	0.0109269	0	0.0144585	0	0.0295762	0		175.209	-0.00235411	0	-0.00351125	0	-0.000892147	0	0.00439227	0
	175.408	-0.000762308	0	0.00526759	0	0.00757963	0	0.0105228			175.409	0.0293363	0	0.0120277	0	0.011009	0	0.0148537	0	0.0297807	0		175.409	-0.0024274	0	-0.00355506	0	-0.000180244	0	0.00447401	0
	175.608	0.000267152	0	0.00543457	0	0.00782079	0	0.0108438			175.609	0.0292378	0	0.0131171	0	0.0115603	0	0.0160951	0	0.0314432	0		175.609	-0.00292184	0	-0.00421907	0	-1.28878e-05	0	0.00451209	0
	175.808	0.000616005	0	0.00478693	0	0.00701614	0	0.0107502			175.809	0.0295498	0	0.0132801	0	0.01145	0	0.0162389	0	0.03153	0		175.809	-0.00213277	0	-0.00323864	0	0.000388619	0	0.00457121	0
	176.008	0.000533449	0	0.00425138	0	0.00749933	0	0.0111092			176.009	0.0302745	0	0.0145764	0	0.0115719	0	0.0165211	0	0.0329592	0		176.009	-0.00291428	0	-0.00509722	0	-0.000421979	0	0.00424873	0
	176.208	0.000351451	0	0.00403503	0	0.00654031	0	0.0108343			176.209	0.0298148	0	0.0141517	0	0.00981115	0	0.0156068	0	0.0320928	0		176.209	-0.00304081	0	-0.00513634	0	0.000121719	0	0.00439637	0
	176.408	0.000436856	0	0.00415094	0	0.00580094	0	0.0112897			176.409	0.0295647	0	0.0134842	0	0.00874805	0	0.0142956	0	0.0315534	0		176.409	-0.00235076	0	-0.00445038	0	0.00121867	0	0.00469887	0
	176.608	0.000823339	0	0.00414192	0	0.00537267	0	0.0106399			176.609	0.0303326	0	0.0132862	0	0.00856459	0	0.0137608	0	0.0311794	0		176.609	-0.00330725	0	-0.00484059	0	0.00153335	0	0.00449646	0
	176.808	0.00168335	0	0.00567514	0	0.00695023	0	0.0109836			176.809	0.0301252	0	0.0123078	0	0.00736072	0	0.0126138	0	0.0306853	0		176.809	-0.00376093	0	-0.00460021	0	0.00229069	0	0.00418115	0
	177.008	0.00191863	0	0.00725075	0	0.00742777	0	0.0115301			177.009	0.0287561	0	0.0113733	0	0.00613394	0	0.0115983	0	0.0299559	0		177.009	-0.00339583	0	-0.00374777	0	0.00239825	0	0.0042299	0
	177.208	0.00249611	0	0.00815629	0	0.00768978	0	0.0115678			177.209	0.0281971	0	0.0117212	0	0.00648622	0	0.0116234	0	0.0305146	0		177.209	-0.00421358	0	-0.00422547	0	0.00214591	0	0.00329804	0
	177.408	0.00188139	0	0.00820135	0	0.00695213	0	0.0113784			177.409	0.0280416	0	0.0118088	0	0.00651595	0	0.011671	0	0.0308194	0		177.409	-0.00487435	0	-0.0042224	0	0.00183089	0	0.00243403	0
	177.608	0.00201186	0	0.00914505	0	0.00760792	0	0.0117146			177.609	0.0274868	0	0.0120236	0	0.00674751	0	0.0110688	0	0.0306277	0		177.609	-0.00488093	0	-0.00479029	0	0.00116814	0	0.00203551	0
	177.808	0.00189541	0	0.00950944	0	0.00787242	0	0.0115641			177.809	0.0278813	0	0.0122935	0	0.00756742	0	0.0122098	0	0.0321628	0		177.809	-0.00530144	0	-0.00522353	0	9.74596e-05	0	0.00190792	0
	178.008	0.00219613	0	0.00966243	0	0.00816642	0	0.0119519			178.009	0.0278012	0	0.0121189	0	0.00770969	0	0.0130339	0	0.03219	0		178.009	-0.00503155	0	-0.00478818	0	0.000277682	0	0.00224598	0
	178.208	0.000302881	0	0.00921483	0	0.00746943	0	0.0115818			178.209	0.026523	0	0.0115413	0	0.00798168	0	0.0127627	0	0.0321124	0		178.209	-0.00434812	0	-0.00480622	0	-0.000306961	0	0.00224926	0
	178.408	-0.000118998	0	0.00957531	0	0.00736286	0	0.0117261			178.409	0.0267064	0	0.0116766	0	0.00806083	0	0.0119172	0	0.0322658	0		178.409	-0.00382183	0	-0.00483386	0	-0.00105961	0	0.00282532	0
	178.608	-0.000491316	0	0.00954654	0	0.00788312	0	0.0116111			178.609	0.0270632	0	0.0111626	0	0.00796781	0	0.0113864	0	0.0315909	0		178.609	-0.00267841	0	-0.00461889	0	-0.000927514	0	0.00359044	0
	178.808	-0.00011732	0	0.0091901	0	0.00853594	0	0.0110462			178.809	0.0259217	0	0.0109304	0	0.00727172	0	0.0114121	0	0.0318053	0		178.809	-0.00287831	0	-0.00415067	0	-0.001397	0	0.00272363	0
	179.008	0.000313043	0	0.00885928	0	0.00844146	0	0.0106224			179.009	0.0261098	0	0.0113033	0	0.00796549	0	0.0126384	0	0.0317896	0		179.009	-0.00278198	0	-0.00396465	0	-0.00100887	0	0.00170439	0
	179.208	0.000415616	0	0.00863047	0	0.0091593	0	0.0104914			179.209	0.0270913	0	0.0120951	0	0.00825663	0	0.0126405	0	0.0323587	0		179.209	-0.00235559	0	-0.00372639	0	-0.000985556	0	0.00239349	0
	179.408	0.000359099	0	0.00815233	0	0.00952947	0	0.0106199			179.409	0.0275934	0	0.0122783	0	0.00928867	0	0.0131476	0	0.0331853	0		179.409	-0.0019487	0	-0.0042833	0	-0.000473129	0	0.0027088	0
	179.608	0.000364625	0	0.00789771	0	0.00978683	0	0.0114203			179.609	0.0284586	0	0.0148588	0	0.0108051	0	0.0144318	0	0.0346579	0		179.609	-0.0012857	0	-0.00472135	0	-0.000148508	0	0.0031146	0
	179.808	-0.000652015	0	0.00715421	0	0.00887464	0	0.0115316			179.809	0.0285192	0	0.0146417	0	0.0102543	0	0.0135267	0	0.0342896	0		179.809	-0.000725568	0	-0.00380809	0	-0.000114181	0	0.00385514	0
	180.008	-0.00155469	0	0.00629161	0	0.00850339	0	0.0101003			180.009	0.0290262	0	0.0151501	0	0.0115489	0	0.0135623	0	0.0353241	0		180.009	-0.000459484	0	-0.00462491	0	-0.00019866	0	0.00438271	0
	180.208	-0.00236967	0	0.00652882	0	0.00751733	0	0.00980779			180.209	0.0283653	0	0.0138156	0	0.010719	0	0.0131005	0	0.0335929	0		180.209	-0.00066572	0	-0.00379187	0	0.000278793	0	0.00418945	0
	180.408	-0.00278086	0	0.00617575	0	0.00732968	0	0.00922457			180.409	0.0290166	0	0.013775	0	0.0109635	0	0.013426	0	0.0339276	0		180.409	-0.000305582	0	-0.00359636	0	0.000932401	0	0.00464744	0
	180.608	-0.00329097	0	0.00591822	0	0.00714389	0	0.00815926			180.609	0.0292429	0	0.0137847	0	0.0113407	0	0.0143779	0	0.0334705	0		180.609	-0.000233703	0	-0.00356035	0	0.00204853	0	0.00525547	0
	180.808	-0.00372452	0	0.00601549	0	0.00686809	0	0.00878289			180.809	0.0296175	0	0.0137747	0	0.0111261	0	0.0141242	0	0.0335062	0		180.809	-0.000444587	0	-0.0042027	0	0.00153687	0	0.00463814	0
	181.008	-0.0034881	0	0.00574589	0	0.00709741	0	0.0088696			181.009	0.0292111	0	0.013628	0	0.0116261	0	0.0143027	0	0.0334897	0		181.009	-0.00041628	0	-0.00469328	0	0.00149692	0	0.00445933	0
	181.208	-0.00329471	0	0.00540449	0	0.0067805	0	0.00920318			181.209	0.0292848	0	0.0141096	0	0.0127038	0	0.0149846	0	0.0340624	0		181.209	-0.000815666	0	-0.00522653	0	0.00211548	0	0.00412568	0
	181.408	-0.00320088	0	0.00515987	0	0.00624825	0	0.00923122			181.409	0.0294281	0	0.014297	0	0.012979	0	0.0154158	0	0.0346904	0		181.409	-0.00114758	0	-0.00574861	0	0.00157688	0	0.00392097	0
	181.608	-0.00324198	0	0.00507089	0	0.00663105	0	0.00962715			181.609	0.0294264	0	0.0136176	0	0.0136621	0	0.0145771	0	0.0354054	0		181.609	-0.00172697	0	-0.00638805	0	0.00119566	0	0.00353826	0
	181.808	-0.00305164	0	0.00547462	0	0.0067669	0	0.00973745			181.809	0.0292431	0	0.0129046	0	0.0133194	0	0.0154381	0	0.0360961	0		181.809	-0.00188511	0	-0.00707331	0	0.000735358	0	0.00358926	0
	182.008	-0.00189313	0	0.00637584	0	0.0081501	0	0.0105075			182.009	0.0290623	0	0.0130266	0	0.0129832	0	0.0161811	0	0.0363482	0		182.009	-0.00170212	0	-0.00721031	0	0.000350801	0	0.00401459	0
	182.208	-0.00215616	0	0.00628509	0	0.00838919	0	0.0106145			182.209	0.0282472	0	0.0127647	0	0.0124918	0	0.0156596	0	0.0350755	0		182.209	-0.00131741	0	-0.00725413	0	-0.0007373	0	0.0041058	0
	182.408	-0.00145532	0	0.00658788	0	0.00837604	0	0.0104332			182.409	0.0281189	0	0.0118898	0	0.0121224	0	0.0147151	0	0.0348988	0		182.409	-0.000193697	0	-0.00556997	0	7.76781e-05	0	0.00499218	0
	182.608	-0.000357235	0	0.00782547	0	0.00966978	0	0.0109773			182.609	0.0274092	0	0.010857	0	0.0109427	0	0.0140422	0	0.0342083	0		182.609	0.00156403	0	-0.00339177	0	0.00204069	0	0.00620997	0
	182.808	0.00120352	0	0.00876794	0	0.0108726	0	0.011241			182.809	0.0277254	0	0.010531	0	0.0105893	0	0.0147872	0	0.0347578	0		182.809	0.00164307	0	-0.00260871	0	0.00214814	0	0.00562916	0
	183.008	0.00175953	0	0.00892993	0	0.0107714	0	0.011891			183.009	0.0285852	0	0.0109346	0	0.0104499	0	0.0146078	0	0.0345119	0		183.009	0.00201726	0	-0.00182148	0	0.00260427	0	0.00551256	0
	183.208	0.00246293	0	0.00936609	0	0.0111841	0	0.0123229			183.209	0.0290638	0	0.0109859	0	0.0104227	0	0.0134747	0	0.0347586	0		183.209	0.00375075	0	-0.00083353	0	0.00370419	0	0.00660324	0
	183.408	0.00254093	0	0.00973326	0	0.0116698	0	0.0131655			183.409	0.0298943	0	0.0111877	0	0.010375	0	0.0131362	0	0.0356039	0		183.409	0.00422977	0	-0.000872512	0	0.00456092	0	0.00675113	0
	183.608	0.00300939	0	0.0106779	0	0.0119275	0	0.0132093			183.609	0.029647	0	0.0122604	0	0.0107383	0	0.0131154	0	0.0359762	0		183.609	0.00435392	0	5.69864e-05	0	0.00432235	0	0.00733428	0
	183.808	0.00373689	0	0.0104348	0	0.0110602	0	0.0126378			183.809	0.0300278	0	0.0121771	0	0.0109743	0	0.0127762	0	0.0360614	0		183.809	0.00428057	0	0.00096761	0	0.00378022	0	0.00882335	0
	184.008	0.00369499	0	0.00987035	0	0.0113694	0	0.0119023			184.009	0.0300061	0	0.0121302	0	0.0116717	0	0.0128777	0	0.035873	0		184.009	0.00376803	0	0.000567585	0	0.00337913	0	0.00883029	0
	184.208	0.00303833	0	0.0104533	0	0.0114263	0	0.0122452			184.209	0.0298038	0	0.0118199	0	0.0112204	0	0.0128465	0	0.0352305	0		184.209	0.00322117	0	0.00065847	0	0.00334642	0	0.00791443	0
	184.408	0.00309347	0	0.00984875	0	0.0105762	0	0.0118001			184.409	0.0306188	0	0.0127307	0	0.0116402	0	0.0140088	0	0.0355985	0		184.409	0.00283345	0	0.000216948	0	0.00350786	0	0.00846677	0
	184.608	0.00237288	0	0.00888476	0	0.00931727	0	0.0113834			184.609	0.0303695	0	0.0133231	0	0.0122383	0	0.0145909	0	0.0353095	0		184.609	0.00222519	0	-8.21579e-05	0	0.00315632	0	0.00795736	0
	184.808	0.00172501	0	0.00767474	0	0.00856285	0	0.0111126			184.809	0.0306762	0	0.0138956	0	0.0125331	0	0.0143935	0	0.0355644	0		184.809	0.00186384	0	-0.00139868	0	0.0027463	0	0.00661687	0
	185.008	0.00157348	0	0.00725192	0	0.00855762	0	0.0110315			185.009	0.0296356	0	0.0137837	0	0.0125729	0	0.0145342	0	0.0346831	0		185.009	0.00125267	0	-0.00251278	0	0.00282887	0	0.00590423	0
	185.208	0.00109513	0	0.00666945	0	0.00708917	0	0.0103922			185.209	0.0293764	0	0.0143955	0	0.0129475	0	0.015395	0	0.0341999	0		185.209	0.000103657	0	-0.00389738	0	0.00267206	0	0.00484837	0
	185.408	0.000690888	0	0.00628268	0	0.00607015	0	0.00966564			185.409	0.0293863	0	0.0145129	0	0.0132772	0	0.0157119	0	0.0346532	0		185.409	-0.0015841	0	-0.00509174	0	0.00212319	0	0.00416528	0
	185.608	-0.000500836	0	0.00634781	0	0.00602541	0	0.00951959			185.609	0.0289767	0	0.0139548	0	0.0132632	0	0.015376	0	0.0345567	0		185.609	-0.0022064	0	-0.00565632	0	0.00179009	0	0.00361114	0
	185.808	-0.000270595	0	0.00659943	0	0.00609343	0	0.00822579			185.809	0.0286158	0	0.0136048	0	0.0123	0	0.0156118	0	0.033364	0		185.809	-0.00210027	0	-0.00608656	0	0.00108797	0	0.00344683	0
	186.008	5.22919e-05	0	0.00684345	0	0.0068931	0	0.0085126			186.009	0.0278536	0	0.0134366	0	0.0124771	0	0.0157552	0	0.0325908	0		186.009	-0.00180592	0	-0.00568291	0	0.00108066	0	0.00403027	0
	186.208	0.000304653	0	0.00665056	0	0.0072107	0	0.00841978			186.209	0.0276952	0	0.0133295	0	0.0126458	0	0.0157574	0	0.0319821	0		186.209	-0.00121357	0	-0.00517652	0	0.0014644	0	0.00429965	0
	186.408	-0.00023046	0	0.00658602	0	0.00725901	0	0.00855047			186.409	0.0270401	0	0.0118899	0	0.0123241	0	0.0155074	0	0.0316999	0		186.409	-0.000419019	0	-0.00452162	0	0.00299833	0	0.00430877	0
	186.608	-7.80896e-05	0	0.00806006	0	0.00839157	0	0.00959112			186.609	0.0261544	0	0.0112296	0	0.0113984	0	0.0152285	0	0.0316497	0		186.609	0.000454424	0	-0.00448812	0	0.00377086	0	0.00438345	0
	186.808	0.000116526	0	0.00841423	0	0.00925306	0	0.0095985			186.809	0.0266249	0	0.0112659	0	0.0113144	0	0.0154921	0	0.0316899	0		186.809	0.000313619	0	-0.00477878	0	0.00313736	0	0.0035914	0
	187.008	-0.00053112	0	0.00808399	0	0.00873829	0	0.00962569			187.009	0.0261267	0	0.0110254	0	0.0109843	0	0.014623	0	0.0310521	0		187.009	0.000155678	0	-0.0050255	0	0.00310865	0	0.00316069	0
	187.208	-0.000810536	0	0.00790527	0	0.00868192	0	0.00941668			187.209	0.0260394	0	0.0105917	0	0.0114447	0	0.0146912	0	0.0317475	0		187.209	0.00120686	0	-0.00449758	0	0.00431103	0	0.00322937	0
	187.408	-0.000382652	0	0.00819224	0	0.0090413	0	0.00967585			187.409	0.0259723	0	0.011144	0	0.0117575	0	0.0138829	0	0.0320804	0		187.409	-6.52157e-05	0	-0.0055919	0	0.00311477	0	0.00279071	0
	187.608	-3.24312e-05	0	0.00835661	0	0.00959422	0	0.0102161			187.609	0.0252803	0	0.011449	0	0.0121013	0	0.0136402	0	0.032106	0		187.609	-0.00051775	0	-0.00573211	0	0.0020354	0	0.00276274	0
	187.808	6.87419e-05	0	0.00774898	0	0.00988543	0	0.0102818			187.809	0.0249744	0	0.0117217	0	0.0120029	0	0.0136121	0	0.0323476	0		187.809	-0.000207089	0	-0.00531515	0	0.00204661	0	0.00351935	0
	188.008	-0.000680574	0	0.00785829	0	0.010412	0	0.0111444			188.009	0.0240507	0	0.0111016	0	0.0115935	0	0.0123716	0	0.031378	0		188.009	-1.9354e-05	0	-0.00509929	0	0.00238744	0	0.00329829	0
	188.208	-0.00117015	0	0.0080896	0	0.0104414	0	0.0116959			188.209	0.0253391	0	0.0117911	0	0.0118127	0	0.0124192	0	0.0322809	0		188.209	0.000721943	0	-0.00481644	0	0.00256961	0	0.00363582	0
	188.408	-0.00179432	0	0.0069115	0	0.00950175	0	0.0118226			188.409	0.0265188	0	0.0123827	0	0.0118587	0	0.0125364	0	0.0326204	0		188.409	0.000762872	0	-0.00413834	0	0.00300627	0	0.00460011	0
	188.608	-0.002057	0	0.00666049	0	0.00950502	0	0.012002			188.609	0.0265809	0	0.0128529	0	0.0124299	0	0.0122292	0	0.0331619	0		188.609	0.00160704	0	-0.00357183	0	0.00296953	0	0.00503632	0
	188.808	-0.00253284	0	0.0061876	0	0.00900516	0	0.0122892			188.809	0.0274579	0	0.0136142	0	0.0134583	0	0.0124417	0	0.0342242	0		188.809	0.00131062	0	-0.0044934	0	0.00256649	0	0.00492872	0
	189.008	-0.00191746	0	0.00623718	0	0.00925334	0	0.0121876			189.009	0.0272066	0	0.0134838	0	0.0137579	0	0.0127094	0	0.0342914	0		189.009	0.000557515	0	-0.00560714	0	0.00149399	0	0.00518813	0
	189.208	-0.00198437	0	0.00579726	0	0.00870391	0	0.0115647			189.209	0.0271251	0	0.0132432	0	0.0143863	0	0.0128824	0	0.0340561	0		189.209	0.000227209	0	-0.00562528	0	0.00128753	0	0.00499071	0
	189.408	-0.00209213	0	0.00589049	0	0.00867808	0	0.0111656			189.409	0.0269866	0	0.0129708	0	0.0148504	0	0.0125446	0	0.0344694	0		189.409	0.000298577	0	-0.00549632	0	0.00161136	0	0.00554929	0
	189.608	-0.00209824	0	0.00638572	0	0.0095967	0	0.0109548			189.609	0.0274835	0	0.0127897	0	0.0151482	0	0.0132727	0	0.0352505	0		189.609	0.000273458	0	-0.005334	0	0.000983397	0	0.00574197	0
	189.808	-0.00173256	0	0.0059484	0	0.00949333	0	0.00971303			189.809	0.0274303	0	0.0126191	0	0.0153167	0	0.0130748	0	0.0354411	0		189.809	-4.50145e-05	0	-0.00561281	0	0.000659154	0	0.00547121	0
	190.008	-0.00171886	0	0.00586247	0	0.00999314	0	0.00974396			190.009	0.0271898	0	0.0134044	0	0.0158001	0	0.0144812	0	0.0361679	0		190.009	5.99355e-05	0	-0.00565708	0	0.00097439	0	0.00588333	0
	190.208	-0.00148515	0	0.00561382	0	0.0104708	0	0.00990049			190.209	0.0278912	0	0.0139009	0	0.0159765	0	0.015442	0	0.0365454	0		190.209	0.000261624	0	-0.00541872	0	0.00107796	0	0.00563339	0
	190.408	-0.00143036	0	0.00540441	0	0.0110869	0	0.00997879			190.409	0.0282475	0	0.0132877	0	0.0154385	0	0.0156714	0	0.0362288	0		190.409	0.000301474	0	-0.0062363	0	0.00124532	0	0.00434495	0
	190.608	-0.000671385	0	0.00589039	0	0.0109803	0	0.0105461			190.609	0.0285083	0	0.0141987	0	0.0153023	0	0.0166986	0	0.0370617	0		190.609	0.000437186	0	-0.00651676	0	0.00150852	0	0.00381682	0
	190.808	-0.000664332	0	0.00583278	0	0.0106845	0	0.00999141			190.809	0.0285901	0	0.0138836	0	0.0150842	0	0.0165545	0	0.0362504	0		190.809	0.000841877	0	-0.00634362	0	0.00173431	0	0.00331106	0
	191.008	-0.001416	0	0.00511387	0	0.00969659	0	0.00927038			191.009	0.0285797	0	0.0131533	0	0.01504	0	0.0159099	0	0.0362804	0		191.009	0.000411499	0	-0.00628654	0	0.00177608	0	0.00277281	0
	191.208	-0.00105537	0	0.00533817	0	0.00959877	0	0.00958114			191.209	0.0285184	0	0.0131888	0	0.0144566	0	0.0152243	0	0.0361158	0		191.209	0.00135475	0	-0.00576497	0	0.00209867	0	0.00275751	0
	191.408	-0.000265207	0	0.00579056	0	0.00880067	0	0.00947606			191.409	0.0277929	0	0.0134175	0	0.0134023	0	0.0143517	0	0.0356668	0		191.409	0.00137944	0	-0.00619409	0	0.00149272	0	0.00266698	0
	191.608	0.000126295	0	0.00721596	0	0.00934927	0	0.0104659			191.609	0.0275062	0	0.0126939	0	0.0124169	0	0.0141827	0	0.0358979	0		191.609	0.00220489	0	-0.00538701	0	0.00172495	0	0.00319244	0
	191.808	0.000166955	0	0.0074907	0	0.00925542	0	0.0108396			191.809	0.0274987	0	0.0122518	0	0.0108832	0	0.013354	0	0.0351085	0		191.809	0.00297368	0	-0.0046136	0	0.00207643	0	0.00313491	0
	192.008	0.000566638	0	0.00817026	0	0.00958189	0	0.0120287			192.009	0.0284254	0	0.0120106	0	0.00990146	0	0.0124764	0	0.0349232	0		192.009	0.00359593	0	-0.00438239	0	0.00317159	0	0.00378193	0
	192.208	0.000536155	0	0.0077327	0	0.00954151	0	0.0114679			192.209	0.0294569	0	0.0122486	0	0.00936152	0	0.0123372	0	0.0359842	0		192.209	0.00344102	0	-0.00380479	0	0.00341787	0	0.00431708	0
	192.408	-0.000538473	0	0.00704397	0	0.00845568	0	0.0111456			192.409	0.0291017	0	0.0114432	0	0.0085798	0	0.0113962	0	0.0352352	0		192.409	0.0040809	0	-0.0029715	0	0.00376718	0	0.0042294	0
	192.608	-0.000525393	0	0.00790935	0	0.00881492	0	0.0108078			192.609	0.0289677	0	0.0115159	0	0.0086652	0	0.0113294	0	0.0351356	0		192.609	0.00407332	0	-0.00291369	0	0.00264228	0	0.00422192	0
	192.808	-0.0014928	0	0.00780028	0	0.00843349	0	0.0103567			192.809	0.029167	0	0.0113597	0	0.00874257	0	0.0114988	0	0.0353771	0		192.809	0.00335355	0	-0.00354475	0	0.00176	0	0.00410495	0
	193.008	-0.00115284	0	0.00785817	0	0.00916081	0	0.0102932			193.009	0.0278633	0	0.0102147	0	0.00785744	0	0.0108084	0	0.0344869	0		193.009	0.00377826	0	-0.00397154	0	0.00203527	0	0.00427845	0
	193.208	-0.00156221	0	0.00755399	0	0.00907271	0	0.00982834			193.209	0.0277274	0	0.00961498	0	0.00785952	0	0.0108018	0	0.033616	0		193.209	0.00386209	0	-0.00387719	0	0.00185512	0	0.00445958	0
	193.408	-0.00168233	0	0.00813219	0	0.00920243	0	0.00958736			193.409	0.0273409	0	0.0100204	0	0.00834299	0	0.0113831	0	0.0337813	0		193.409	0.00317617	0	-0.00432333	0	0.00143792	0	0.00387508	0
	193.608	-0.00126816	0	0.00816047	0	0.00913279	0	0.00922038			193.609	0.0275492	0	0.00999303	0	0.00858378	0	0.011878	0	0.0341218	0		193.609	0.00220181	0	-0.0046197	0	0.00128606	0	0.00312269	0
	193.808	-0.0015173	0	0.00785936	0	0.00867716	0	0.00885876			193.809	0.0273782	0	0.0105184	0	0.0096343	0	0.012012	0	0.0335262	0		193.809	0.0024861	0	-0.00507239	0	0.00147581	0	0.0023279	0
	194.008	-0.00134462	0	0.00777284	0	0.0085994	0	0.00942064			194.009	0.0266968	0	0.0108438	0	0.00971664	0	0.0122906	0	0.0327927	0		194.009	0.00214249	0	-0.00524319	0	0.00162784	0	0.00167631	0
	194.208	-0.000700063	0	0.00804919	0	0.00897642	0	0.00995575			194.209	0.0265934	0	0.0115141	0	0.0100686	0	0.0118659	0	0.0321302	0		194.209	0.00282203	0	-0.00486048	0	0.00230976	0	0.00161763	0
	194.408	7.125e-05	0	0.00768123	0	0.00889349	0	0.0100804			194.409	0.0274372	0	0.011736	0	0.0105853	0	0.0120754	0	0.0320639	0		194.409	0.00243361	0	-0.00579652	0	0.00236281	0	0.00110949	0
	194.608	0.000213526	0	0.00719633	0	0.00803673	0	0.0104269			194.609	0.0266789	0	0.011819	0	0.0110448	0	0.0120274	0	0.0324331	0		194.609	0.00221598	0	-0.00571548	0	0.00275415	0	0.000984793	0
	194.808	-2.5406e-05	0	0.00755804	0	0.00816688	0	0.0109284			194.809	0.026361	0	0.0106282	0	0.0115775	0	0.0109868	0	0.0326343	0		194.809	0.00242857	0	-0.0048526	0	0.00338467	0	0.000933378	0
	195.008	-0.000487575	0	0.00713188	0	0.00793998	0	0.010573			195.009	0.0267425	0	0.010398	0	0.0118559	0	0.0105404	0	0.0334251	0		195.009	0.00132885	0	-0.00481091	0	0.0027856	0	0.000861337	0
	195.208	0.000651139	0	0.00803487	0	0.00755189	0	0.0112736			195.209	0.0265077	0	0.0102128	0	0.0118146	0	0.0109446	0	0.0334136	0		195.209	0.0018774	0	-0.00426413	0	0.0033959	0	0.00113445	0
	195.408	0.00091937	0	0.00767491	0	0.00655098	0	0.0110018			195.409	0.0256369	0	0.00991972	0	0.011534	0	0.0110705	0	0.0339812	0		195.409	0.00161406	0	-0.00436726	0	0.00315094	0	0.000601859	0
	195.608	0.000617222	0	0.00823588	0	0.00690572	0	0.0110932			195.609	0.0257634	0	0.00948341	0	0.0107872	0	0.010762	0	0.0336837	0		195.609	0.00106754	0	-0.00457099	0	0.00327302	0	0.000511301	0
	195.808	9.09453e-05	0	0.00736575	0	0.00645002	0	0.00983655			195.809	0.02598	0	0.00924902	0	0.0100464	0	0.0104487	0	0.0336738	0		195.809	0.000590579	0	-0.00499308	0	0.00310062	0	7.80587e-05	0
	196.008	-0.000334912	0	0.00737229	0	0.00621227	0	0.00907832			196.009	0.0262266	0	0.00919801	0	0.0101954	0	0.0113677	0	0.0350394	0		196.009	0.00030814	0	-0.0052044	0	0.00300255	0	0.000238156	0
	196.208	-0.00111695	0	0.00636332	0	0.00585569	0	0.00838747			196.209	0.0258707	0	0.00878908	0	0.0101169	0	0.0118552	0	0.0351558	0		196.209	0.000143058	0	-0.00509392	0	0.00177339	0	0.000100061	0
	196.408	-0.00263763	0	0.0053421	0	0.00521321	0	0.00753144			196.409	0.0259945	0	0.00820391	0	0.0101669	0	0.0115731	0	0.0339646	0		196.409	7.59844e-05	0	-0.00521182	0	-4.59835e-05	0	-0.000577852	0
	196.608	-0.00310808	0	0.00508706	0	0.00583198	0	0.00730831			196.609	0.0273933	0	0.00954391	0	0.0107327	0	0.0129352	0	0.0347979	0		196.609	6.30257e-05	0	-0.00567391	0	-0.0014439	0	-0.000467419	0
	196.808	-0.00319382	0	0.00527587	0	0.00659954	0	0.00759503			196.809	0.0266027	0	0.00878368	0	0.00977674	0	0.0127692	0	0.0345017	0		196.809	-3.91782e-05	0	-0.00649552	0	-0.00177081	0	0.000258361	0
	197.008	-0.00293821	0	0.00484199	0	0.00688532	0	0.00752136			197.009	0.0265009	0	0.00865624	0	0.00952055	0	0.0130207	0	0.0342169	0		197.009	-0.000645184	0	-0.00755254	0	-0.00300233	0	-0.000109392	0
	197.208	-0.00379955	0	0.00428806	0	0.00711592	0	0.00755565			197.209	0.0273504	0	0.00897196	0	0.0104321	0	0.0144894	0	0.0340775	0		197.209	-0.000840908	0	-0.00740355	0	-0.00398211	0	0.000202373	0
	197.408	-0.00346087	0	0.00422707	0	0.00709739	0	0.00850015			197.409	0.0270153	0	0.00906054	0	0.0108876	0	0.0146836	0	0.0343188	0		197.409	-0.00125095	0	-0.00815374	0	-0.0042129	0	-0.000543823	0
	197.608	-0.00315171	0	0.00481253	0	0.0075801	0	0.00972895			197.609	0.0269252	0	0.00891523	0	0.0111999	0	0.014547	0	0.0342263	0		197.609	-0.00115732	0	-0.0084349	0	-0.00356642	0	-6.14169e-05	0
	197.808	-0.00342643	0	0.005172	0	0.00828652	0	0.0100546			197.809	0.0267033	0	0.00942753	0	0.0119597	0	0.0149907	0	0.0336013	0		197.809	-0.000199889	0	-0.00819273	0	-0.00350274	0	0.00091252	0
	198.008	-0.00289149	0	0.00524847	0	0.00857328	0	0.0111759			198.009	0.0263585	0	0.0095748	0	0.0113689	0	0.0144423	0	0.0333398	0		198.009	-0.0011245	0	-0.00842674	0	-0.00402848	0	0.000364907	0
	198.208	-0.00245912	0	0.005927	0	0.00899418	0	0.0124971			198.209	0.0269212	0	0.00976814	0	0.010916	0	0.0143855	0	0.0337637	0		198.209	-0.000385896	0	-0.0083901	0	-0.00366214	0	0.00108308	0
	198.408	-0.0029973	0	0.00534276	0	0.00915581	0	0.0132494			198.409	0.0282948	0	0.00985087	0	0.0112874	0	0.0150598	0	0.0337167	0		198.409	-0.00127697	0	-0.00939632	0	-0.00405473	0	0.000283084	0
	198.608	-0.0025693	0	0.00591584	0	0.00982798	0	0.0145251			198.609	0.0275651	0	0.00884835	0	0.0105329	0	0.0143403	0	0.033303	0		198.609	-0.00128663	0	-0.00941263	0	-0.00372051	0	-0.000116487	0
	198.808	-0.00208117	0	0.00668405	0	0.0106689	0	0.0150345			198.809	0.029087	0	0.00896791	0	0.0113085	0	0.0145193	0	0.0336379	0		198.809	-0.00155964	0	-0.00955753	0	-0.0031218	0	-8.24891e-05	0
	199.008	-0.00207938	0	0.00696149	0	0.0102567	0	0.0143337			199.009	0.0295036	0	0.00986557	0	0.0116669	0	0.0143868	0	0.0338851	0		199.009	-0.00188865	0	-0.00960464	0	-0.00272726	0	-0.00012722	0
	199.208	-0.00204421	0	0.00715905	0	0.00930585	0	0.014296			199.209	0.0293277	0	0.0101995	0	0.0119651	0	0.0144517	0	0.0335824	0		199.209	-0.00155099	0	-0.0093041	0	-0.00169275	0	-0.000530453	0
	199.408	-0.00136344	0	0.0072812	0	0.00890952	0	0.0132888			199.409	0.0289776	0	0.0106262	0	0.0117476	0	0.0139094	0	0.033086	0		199.409	-0.000993578	0	-0.00901681	0	-0.00110741	0	-0.000199054	0
	199.608	-0.00102695	0	0.00812769	0	0.00858616	0	0.0128354			199.609	0.0295283	0	0.0107457	0	0.0113947	0	0.0138826	0	0.0330254	0		199.609	-0.00119617	0	-0.0087012	0	-0.000125213	0	-0.000555782	0
	199.808	-0.000457646	0	0.00847045	0	0.00825154	0	0.0111911			199.809	0.0299774	0	0.0112575	0	0.0119457	0	0.0143314	0	0.0338446	0		199.809	-0.000812215	0	-0.00878842	0	-0.000209989	0	-0.000619945	0
	200.008	0.00029033	0	0.00917152	0	0.00828944	0	0.0107552			200.009	0.030366	0	0.0121989	0	0.0125054	0	0.0147704	0	0.0349255	0		200.009	-0.000929102	0	-0.00885802	0	-0.000531151	0	-0.00110407	0
	200.208	0.000916519	0	0.009378	0	0.00811885	0	0.0102224			200.209	0.0306744	0	0.012398	0	0.0126369	0	0.0140588	0	0.0348644	0		200.209	-0.000630335	0	-0.00870338	0	-0.00040536	0	-0.000330932	0
	200.408	0.000663561	0	0.00947745	0	0.00818461	0	0.0091651			200.409	0.0306659	0	0.0132726	0	0.0133271	0	0.0131954	0	0.034216	0		200.409	-0.000667069	0	-0.00817141	0	-0.000278043	0	-0.000226857	0
	200.608	0.000656425	0	0.00989291	0	0.00879052	0	0.00942145			200.609	0.030608	0	0.0143255	0	0.0133961	0	0.0134635	0	0.0352234	0		200.609	3.26447e-06	0	-0.00726323	0	0.0011616	0	0.000562887	0
	200.808	0.00111005	0	0.0104294	0	0.00911318	0	0.00937321			200.809	0.0296598	0	0.0145526	0	0.0132074	0	0.0131259	0	0.0352348	0		200.809	-0.00109916	0	-0.00708212	0	0.00136517	0	0.000686609	0
	201.008	0.0010106	0	0.0105085	0	0.00843489	0	0.00915005			201.009	0.0298199	0	0.0153767	0	0.0138698	0	0.0130721	0	0.0356045	0		201.009	-0.00138532	0	-0.00652818	0	0.000771165	0	0.000178592	0
	201.208	0.000550295	0	0.0100571	0	0.00814196	0	0.00960023			201.209	0.0290463	0	0.0145899	0	0.014495	0	0.0124368	0	0.0356031	0		201.209	-0.000718282	0	-0.00563697	0	0.00114722	0	0.000890076	0
	201.408	0.00166	0	0.0104107	0	0.00908599	0	0.0107693			201.409	0.0280584	0	0.0152091	0	0.0139214	0	0.0117816	0	0.0361202	0		201.409	-0.00126343	0	-0.00582616	0	0.00106572	0	0.00101695	0
	201.608	0.000981205	0	0.0108379	0	0.0105117	0	0.0109653			201.609	0.0267121	0	0.0147076	0	0.0131291	0	0.011842	0	0.0353049	0		201.609	-0.00100366	0	-0.00571651	0	0.00143603	0	0.00119804	0
	201.808	0.000446335	0	0.0100978	0	0.0102393	0	0.0111393			201.809	0.0263449	0	0.0143355	0	0.013294	0	0.0124066	0	0.03544	0		201.809	-0.000669965	0	-0.00538747	0	0.00111351	0	0.00171129	0
	202.008	0.000572043	0	0.0100202	0	0.0104252	0	0.0127147			202.009	0.0263168	0	0.0146509	0	0.0134515	0	0.0121337	0	0.0355058	0		202.009	-0.00150357	0	-0.00662978	0	-0.000431903	0	0.000844459	0
	202.208	7.03238e-05	0	0.00960905	0	0.0106679	0	0.0133704			202.209	0.0260459	0	0.0143453	0	0.0125551	0	0.0121058	0	0.0350879	0		202.209	-0.00101682	0	-0.00704627	0	-0.00103008	0	0.00100211	0
	202.408	0.000532119	0	0.00909813	0	0.011912	0	0.0139409			202.409	0.0262256	0	0.0144273	0	0.0127327	0	0.0121734	0	0.0349888	0		202.409	-0.00110587	0	-0.00718098	0	-0.00143998	0	0.000826375	0
	202.608	0.000937565	0	0.00904914	0	0.0127414	0	0.0136618			202.609	0.0261032	0	0.0137423	0	0.0127764	0	0.0118738	0	0.0349443	0		202.609	-0.00203571	0	-0.00905541	0	-0.00316157	0	0.000115717	0
	202.808	0.000744948	0	0.00843034	0	0.0127252	0	0.0124855			202.809	0.027495	0	0.0139673	0	0.0143406	0	0.0129035	0	0.036257	0		202.809	-0.00251278	0	-0.0101862	0	-0.00465809	0	0.000158378	0
	203.008	0.000266697	0	0.00798687	0	0.0126672	0	0.0115937			203.009	0.0276581	0	0.0133589	0	0.0143752	0	0.0133933	0	0.0364029	0		203.009	-0.00296091	0	-0.0109469	0	-0.00521834	0	-0.000609049	0
	203.208	0.000721303	0	0.00865544	0	0.0129253	0	0.0118482			203.209	0.0275274	0	0.0128868	0	0.0147418	0	0.0147505	0	0.036504	0		203.209	-0.00325319	0	-0.0119212	0	-0.00541063	0	-0.00086842	0
	203.408	0.00225391	0	0.00980508	0	0.013704	0	0.0117671			203.409	0.0285071	0	0.0119601	0	0.0148619	0	0.0149844	0	0.0367027	0		203.409	-0.00278504	0	-0.0120689	0	-0.00495373	0	0.000375645	0
	203.608	0.00192027	0	0.00959122	0	0.0134353	0	0.0114075			203.609	0.0294491	0	0.0112617	0	0.0144071	0	0.0149981	0	0.0371934	0		203.609	-0.0029844	0	-0.0122335	0	-0.0042653	0	-0.000556942	0
	203.808	0.00159704	0	0.00863119	0	0.01274	0	0.00949747			203.809	0.0297787	0	0.0112871	0	0.0143161	0	0.0152996	0	0.0375058	0		203.809	-0.00315611	0	-0.0129442	0	-0.00436851	0	-0.00056359	0
	204.008	0.00161139	0	0.00932119	0	0.0133197	0	0.00959297			204.009	0.0308118	0	0.0124653	0	0.0146006	0	0.0161074	0	0.0386666	0		204.009	-0.00253817	0	-0.0127505	0	-0.00390221	0	-0.000887224	0
	204.208	0.00101748	0	0.00930086	0	0.0128863	0	0.00910584			204.209	0.0311101	0	0.0114328	0	0.0145534	0	0.0157832	0	0.0383385	0		204.209	-0.00136695	0	-0.0118662	0	-0.00252919	0	-0.000448832	0
	204.408	0.000383769	0	0.00888077	0	0.0127182	0	0.00964299			204.409	0.0300624	0	0.0106008	0	0.0144685	0	0.0156306	0	0.0372191	0		204.409	-0.00146914	0	-0.0115295	0	-0.00186294	0	-0.00109595	0
	204.608	0.000255138	0	0.00833808	0	0.0130402	0	0.00958819			204.609	0.029567	0	0.010327	0	0.0136839	0	0.0152104	0	0.0370607	0		204.609	-0.000696495	0	-0.00987209	0	-0.000894722	0	-0.000980016	0
	204.808	-0.000397763	0	0.0077194	0	0.0121254	0	0.00858914			204.809	0.0299838	0	0.0104587	0	0.0138658	0	0.0153052	0	0.0366478	0		204.809	-0.000992472	0	-0.0092138	0	-0.0010612	0	-0.00144164	0
	205.008	-0.000874483	0	0.00747272	0	0.0116602	0	0.00864163			205.009	0.0294702	0	0.0103271	0	0.0140714	0	0.0151341	0	0.0362691	0		205.009	-0.000113243	0	-0.00769234	0	1.8999e-06	0	-0.000796713	0
	205.208	-0.0013253	0	0.00654306	0	0.0113612	0	0.0088594			205.209	0.0280792	0	0.0097726	0	0.0128295	0	0.0139636	0	0.0355468	0		205.209	-0.000405532	0	-0.00697947	0	-0.000397674	0	-0.000702074	0
	205.408	-0.00156953	0	0.00699607	0	0.0114609	0	0.010275			205.409	0.0274479	0	0.0104215	0	0.0124846	0	0.0143404	0	0.0348811	0		205.409	-0.000184341	0	-0.00539163	0	0.000932714	0	6.02195e-05	0
	205.608	-0.00289886	0	0.00611956	0	0.0108013	0	0.00998395			205.609	0.0260849	0	0.00987986	0	0.0121748	0	0.0140852	0	0.0336886	0		205.609	0.000124818	0	-0.00453353	0	0.000766083	0	2.72681e-05	0
	205.808	-0.00236805	0	0.00639809	0	0.0099444	0	0.0112792			205.809	0.0264117	0	0.0103685	0	0.0122749	0	0.0136282	0	0.0336479	0		205.809	0.000201111	0	-0.00322376	0	0.00113152	0	0.000777906	0
	206.008	-0.00214051	0	0.0060021	0	0.00945766	0	0.011498			206.009	0.0263207	0	0.0117236	0	0.0126757	0	0.0133237	0	0.0335919	0		206.009	-0.000191456	0	-0.00290326	0	2.74302e-06	0	0.00101962	0
	206.208	-0.00144198	0	0.00552199	0	0.00942477	0	0.0118239			206.209	0.0256615	0	0.0110424	0	0.0119292	0	0.0134724	0	0.0333703	0		206.209	0.000144499	0	-0.00185199	0	0.000296355	0	0.00189797	0
	206.408	-0.000740013	0	0.00538055	0	0.00913625	0	0.0119307			206.409	0.0259411	0	0.0110007	0	0.0124956	0	0.0138889	0	0.0339034	0		206.409	8.24035e-05	0	-0.00186561	0	-2.00405e-05	0	0.00193189	0
	206.608	-0.000964537	0	0.00531203	0	0.00875983	0	0.0105835			206.609	0.0262567	0	0.0106554	0	0.0131844	0	0.0145175	0	0.0339235	0		206.609	-0.000140745	0	-0.0033731	0	-0.00102013	0	0.00112127	0
	206.808	-0.000607897	0	0.00581017	0	0.00853406	0	0.0107822			206.809	0.02778	0	0.0106049	0	0.013302	0	0.0150451	0	0.0343123	0		206.809	0.0011829	0	-0.00239107	0	-8.69876e-05	0	0.00262169	0
	207.008	-0.000769335	0	0.00623187	0	0.00805352	0	0.0108308			207.009	0.0279013	0	0.0103337	0	0.013098	0	0.0145592	0	0.0336525	0		207.009	0.00110481	0	-0.00304936	0	0.000784727	0	0.00294528	0
	207.208	-0.00052743	0	0.006614	0	0.00803693	0	0.0113668			207.209	0.0277169	0	0.0104741	0	0.0130429	0	0.0145019	0	0.0342615	0		207.209	0.00209586	0	-0.00278298	0	0.00232621	0	0.00366749	0
	207.408	-0.00020524	0	0.00629473	0	0.00689398	0	0.011145			207.409	0.0279963	0	0.00975865	0	0.013059	0	0.0127431	0	0.0339643	0		207.409	0.00222609	0	-0.00237616	0	0.00291819	0	0.00425057	0
	207.608	-0.000488345	0	0.00591868	0	0.0059872	0	0.0109272			207.609	0.0282247	0	0.00996189	0	0.0132598	0	0.012397	0	0.035051	0		207.609	0.00342661	0	-0.00251969	0	0.00380866	0	0.00408559	0
	207.808	-0.000564818	0	0.00625482	0	0.00584	0	0.010754			207.809	0.0284014	0	0.010404	0	0.0129711	0	0.0131112	0	0.0357647	0		207.809	0.00429421	0	-0.00305984	0	0.00368561	0	0.00425857	0
	208.008	-0.000622395	0	0.00735359	0	0.00679332	0	0.0111803			208.009	0.02902	0	0.0107776	0	0.0133716	0	0.0139732	0	0.0372561	0		208.009	0.00553078	0	-0.00294985	0	0.00350744	0	0.00496214	0
	208.208	-0.00103109	0	0.00648958	0	0.00647828	0	0.0107499			208.209	0.0291849	0	0.00990963	0	0.013118	0	0.0136478	0	0.0369052	0		208.209	0.00636284	0	-0.00340879	0	0.00405867	0	0.00539589	0
	208.408	-0.000606262	0	0.006418	0	0.00732892	0	0.0115352			208.409	0.02936	0	0.0103105	0	0.0129328	0	0.0138415	0	0.0365349	0		208.409	0.00649083	0	-0.00406711	0	0.0038836	0	0.00541804	0
	208.608	-0.00201941	0	0.00551215	0	0.00777522	0	0.0102869			208.609	0.0298477	0	0.0106855	0	0.0123768	0	0.01375	0	0.036288	0		208.609	0.00566301	0	-0.00455315	0	0.0030839	0	0.00481928	0
	208.808	-0.00270812	0	0.00572274	0	0.00793969	0	0.0105646			208.809	0.0304879	0	0.0109156	0	0.0124387	0	0.0148556	0	0.0366201	0		208.809	0.00458248	0	-0.00538813	0	0.00212407	0	0.00434976	0
	209.008	-0.00290556	0	0.00629142	0	0.00880562	0	0.0117305			209.009	0.0301405	0	0.0102655	0	0.0122894	0	0.0148994	0	0.0360963	0		209.009	0.00342389	0	-0.00646505	0	0.00153845	0	0.00370122	0
	209.208	-0.003168	0	0.00663699	0	0.00922383	0	0.01217			209.209	0.0296746	0	0.0101763	0	0.0114087	0	0.0146285	0	0.0359867	0		209.209	0.00210909	0	-0.00683271	0	-0.00035022	0	0.00291366	0
	209.408	-0.00360178	0	0.00625427	0	0.00842375	0	0.0121958			209.409	0.0296941	0	0.0108181	0	0.0119181	0	0.015231	0	0.0363063	0		209.409	0.00121501	0	-0.00695311	0	-0.00113294	0	0.00239263	0
	209.608	-0.00422576	0	0.00567523	0	0.00819596	0	0.0115041			209.609	0.0289861	0	0.0109927	0	0.0114775	0	0.0140984	0	0.0361762	0		209.609	-0.000120263	0	-0.00783394	0	-0.00308522	0	0.000694244	0
	209.808	-0.00387668	0	0.00570147	0	0.0076671	0	0.0118547			209.809	0.0285864	0	0.0108267	0	0.011169	0	0.0146061	0	0.0361933	0		209.809	-0.00132486	0	-0.00823382	0	-0.00271258	0	0.000658765	0
	210.008	-0.00416574	0	0.00546664	0	0.00731481	0	0.0115498			210.009	0.0276181	0	0.0106639	0	0.0113589	0	0.0158214	0	0.035867	0		210.009	-0.00163851	0	-0.00917634	0	-0.00352723	0	-0.000130929	0
	210.208	-0.00306568	0	0.00648252	0	0.00743963	0	0.0123541			210.209	0.0259949	0	0.00959146	0	0.0108915	0	0.0156223	0	0.034831	0		210.209	-0.00105523	0	-0.00871533	0	-0.00274472	0	0.00060199	0
	210.408	-0.00245144	0	0.00664749	0	0.00771019	0	0.0122447			210.409	0.02602	0	0.00988446	0	0.0109731	0	0.0156775	0	0.0342332	0		210.409	-0.000949189	0	-0.00884116	0	-0.00260301	0	0.00035982	0
	210.608	-0.00228837	0	0.00642632	0	0.00808215	0	0.0123784			210.609	0.0258965	0	0.010032	0	0.0115067	0	0.0150879	0	0.0341681	0		210.609	0.000165654	0	-0.00933788	0	-0.00153762	0	-0.000108794	0
	210.808	-0.00210475	0	0.00651516	0	0.00817415	0	0.0125703			210.809	0.0256663	0	0.0100522	0	0.0115042	0	0.014235	0	0.0338338	0		210.809	0.00136982	0	-0.00882024	0	-0.000135192	0	0.00108834	0
	211.008	-0.00136812	0	0.00681767	0	0.00797477	0	0.0125099			211.009	0.0243227	0	0.00914148	0	0.0116426	0	0.0131392	0	0.0335035	0		211.009	0.00062832	0	-0.00928663	0	0.000166832	0	0.000955437	0
	211.208	-8.86022e-05	0	0.0076942	0	0.00884887	0	0.0133331			211.209	0.0241228	0	0.00905888	0	0.012349	0	0.0129117	0	0.0344619	0		211.209	0.00157633	0	-0.00812834	0	0.00198463	0	0.00136865	0
	211.408	0.000828768	0	0.00828526	0	0.00796924	0	0.0140588			211.409	0.0239625	0	0.00953989	0	0.0130715	0	0.0119009	0	0.0352095	0		211.409	0.00144733	0	-0.00811787	0	0.0021563	0	0.00180526	0
	211.608	0.00103618	0	0.0093796	0	0.00931023	0	0.0136987			211.609	0.0246606	0	0.009648	0	0.0139408	0	0.0120752	0	0.0364989	0		211.609	0.00267872	0	-0.00682571	0	0.00262968	0	0.00322429	0
	211.808	0.00113899	0	0.00975225	0	0.0101683	0	0.0137495			211.809	0.0255806	0	0.0103482	0	0.0138858	0	0.0120099	0	0.0363737	0		211.809	0.00242122	0	-0.00564586	0	0.00263579	0	0.00431672	0
	212.008	0.00130568	0	0.00968939	0	0.0106628	0	0.0140224			212.009	0.0266306	0	0.0107879	0	0.0147041	0	0.0118424	0	0.0373571	0		212.009	0.00237803	0	-0.00514418	0	0.00310935	0	0.0053583	0
	212.208	0.00184423	0	0.0100264	0	0.0109888	0	0.0149192			212.209	0.0274544	0	0.0112748	0	0.0151295	0	0.0114772	0	0.0369193	0		212.209	0.00300708	0	-0.00473855	0	0.00355458	0	0.00504271	0
	212.408	0.00228306	0	0.0105667	0	0.0119474	0	0.0153501			212.409	0.0284106	0	0.0117642	0	0.0150312	0	0.0117751	0	0.0370429	0		212.409	0.00265276	0	-0.00432757	0	0.00356223	0	0.00445114	0
	212.608	0.00112409	0	0.0103176	0	0.011304	0	0.014804			212.609	0.0283314	0	0.0111313	0	0.0140979	0	0.0118901	0	0.0365958	0		212.609	0.00174323	0	-0.00465355	0	0.00265802	0	0.00328338	0
	212.808	0.00179988	0	0.0113156	0	0.0114437	0	0.0149959			212.809	0.0283831	0	0.011233	0	0.0138979	0	0.012097	0	0.0367699	0		212.809	0.00181114	0	-0.0041796	0	0.00200126	0	0.00252572	0
	213.008	0.000806838	0	0.0112953	0	0.0109774	0	0.0149737			213.009	0.0287044	0	0.0110347	0	0.0139851	0	0.0118018	0	0.0368773	0		213.009	0.00114471	0	-0.00419423	0	0.00174195	0	0.00148943	0
	213.208	0.000654443	0	0.0103293	0	0.010767	0	0.0137525			213.209	0.0287043	0	0.011458	0	0.0131415	0	0.012109	0	0.0379916	0		213.209	0.000982533	0	-0.00327437	0	0.00127021	0	0.00149237	0
	213.408	-0.000147486	0	0.00877372	0	0.00936369	0	0.0122959			213.409	0.0288567	0	0.0118588	0	0.0126455	0	0.0118744	0	0.0381821	0		213.409	0.000577871	0	-0.00327085	0	0.000867901	0	0.000935095	0
	213.608	-0.000768936	0	0.00835204	0	0.0091312	0	0.0117021			213.609	0.0280613	0	0.0112555	0	0.0121961	0	0.0115505	0	0.0381863	0		213.609	0.000540813	0	-0.00282469	0	0.00138401	0	0.000776894	0
	213.808	-0.00118378	0	0.00819605	0	0.00848872	0	0.0119324			213.809	0.0275766	0	0.0117646	0	0.0123311	0	0.0129919	0	0.0380622	0		213.809	0.00104182	0	-0.0032712	0	0.00152428	0	0.00118327	0
	214.008	-0.00128113	0	0.00794573	0	0.00834275	0	0.0121912			214.009	0.0275456	0	0.0122538	0	0.0120071	0	0.0138102	0	0.0379703	0		214.009	0.00171923	0	-0.00351128	0	0.00157032	0	0.000787949	0
	214.208	-0.000995087	0	0.00769405	0	0.00778602	0	0.0116588			214.209	0.0269032	0	0.0116566	0	0.0117492	0	0.0135481	0	0.0369341	0		214.209	0.0017483	0	-0.00313972	0	0.00147728	0	0.00168323	0
	214.408	-0.00204466	0	0.0067747	0	0.00810734	0	0.0110499			214.409	0.0278964	0	0.0113582	0	0.0119004	0	0.0141905	0	0.0367152	0		214.409	0.0014728	0	-0.00363889	0	0.00134298	0	0.000945802	0
	214.608	-0.00290461	0	0.00594482	0	0.00808946	0	0.0107898			214.609	0.0283438	0	0.0111972	0	0.0121659	0	0.0146296	0	0.0368359	0		214.609	0.00160664	0	-0.0041641	0	0.00231699	0	0.000521469	0
	214.808	-0.00264221	0	0.00615484	0	0.00825151	0	0.0107791			214.809	0.0281877	0	0.010376	0	0.0118779	0	0.0154558	0	0.0357984	0		214.809	0.00119232	0	-0.0040252	0	0.00237671	0	0.00109478	0
	215.008	-0.00174617	0	0.0063031	0	0.00864006	0	0.0110934			215.009	0.0285616	0	0.00948839	0	0.0115558	0	0.0152199	0	0.035953	0		215.009	0.000467903	0	-0.00431184	0	0.00271072	0	0.00143408	0
	215.208	-0.00205511	0	0.00667037	0	0.00835038	0	0.0110255			215.209	0.0283223	0	0.00987987	0	0.0118547	0	0.0150897	0	0.0361294	0		215.209	0.00152738	0	-0.00376111	0	0.00447049	0	0.00250448	0
	215.408	-0.00189389	0	0.00696433	0	0.00893607	0	0.0107758			215.409	0.0282762	0	0.0106486	0	0.0116903	0	0.0156244	0	0.0361551	0		215.409	0.00220539	0	-0.00307829	0	0.00449305	0	0.00408785	0
	215.608	-0.00272274	0	0.00688683	0	0.00912087	0	0.00960685			215.609	0.0285239	0	0.0100877	0	0.0117054	0	0.0154541	0	0.0360603	0		215.609	0.00188164	0	-0.0014545	0	0.00447137	0	0.00473508	0
	215.808	-0.00240551	0	0.0065837	0	0.00875735	0	0.0095085			215.809	0.028571	0	0.00974931	0	0.0115274	0	0.0157218	0	0.0355221	0		215.809	0.00193728	0	-0.00195322	0	0.00429859	0	0.00554413	0
	216.008	-0.00196241	0	0.00699417	0	0.00859832	0	0.0101577			216.009	0.0285985	0	0.00994087	0	0.0120315	0	0.0160892	0	0.0367396	0		216.009	0.00230703	0	-0.00198031	0	0.00424494	0	0.00615122	0
	216.208	-0.00246394	0	0.00691641	0	0.00782768	0	0.0109719			216.209	0.0289482	0	0.010505	0	0.0125879	0	0.0165079	0	0.0365083	0		216.209	0.00235366	0	-0.00221025	0	0.00315746	0	0.00559818	0
	216.408	-0.00341879	0	0.00628836	0	0.00688542	0	0.0104115			216.409	0.0292904	0	0.010543	0	0.0121509	0	0.0160835	0	0.0366167	0		216.409	0.00188122	0	-0.00308999	0	0.00246564	0	0.00485433	0
	216.608	-0.00436645	0	0.00575039	0	0.00530392	0	0.0101136			216.609	0.0292392	0	0.0105884	0	0.0120917	0	0.0162298	0	0.0369264	0		216.609	0.00183678	0	-0.00401824	0	0.00167813	0	0.00439816	0
	216.808	-0.00393931	0	0.00586346	0	0.0053855	0	0.0107132			216.809	0.0298475	0	0.0110619	0	0.0127309	0	0.0163817	0	0.0374642	0		216.809	0.00161433	0	-0.00453684	0	0.000362555	0	0.00361487	0
	217.008	-0.00369234	0	0.00561623	0	0.00474813	0	0.0112668			217.009	0.0292346	0	0.00998664	0	0.0119981	0	0.0159095	0	0.0371314	0		217.009	0.000245966	0	-0.00588974	0	-0.000157236	0	0.00310627	0
	217.208	-0.00298131	0	0.00513075	0	0.0047237	0	0.0105691			217.209	0.029157	0	0.00966047	0	0.0120797	0	0.0154627	0	0.0369864	0		217.209	-0.000715334	0	-0.00636599	0	-0.000744187	0	0.00304503	0
	217.408	-0.00334286	0	0.00467666	0	0.00433545	0	0.0104251			217.409	0.0297111	0	0.0102088	0	0.013219	0	0.0156607	0	0.03715	0		217.409	-0.000711195	0	-0.00659923	0	-0.000430896	0	0.00328893	0
	217.608	-0.00383405	0	0.00464489	0	0.00447861	0	0.0110816			217.609	0.028661	0	0.0101506	0	0.0134159	0	0.015462	0	0.0366911	0		217.609	-0.00103967	0	-0.00680279	0	0.00020487	0	0.00380076	0
	217.808	-0.00285055	0	0.00531806	0	0.00509301	0	0.0122083			217.809	0.0284082	0	0.0109362	0	0.0136714	0	0.0148647	0	0.0369886	0		217.809	-0.000716967	0	-0.0067873	0	-0.000619732	0	0.00343512	0
	218.008	-0.00192486	0	0.0057246	0	0.00519829	0	0.0127473			218.009	0.0291486	0	0.0108897	0	0.013343	0	0.0152825	0	0.0369942	0		218.009	-0.00161707	0	-0.00700599	0	-0.000869042	0	0.00278299	0
	218.208	-0.00233044	0	0.00538912	0	0.00522441	0	0.011447			218.209	0.0295465	0	0.0107847	0	0.0136951	0	0.0153449	0	0.0360688	0		218.209	-0.00199832	0	-0.00694517	0	-0.00125337	0	0.00252338	0
	218.408	-0.00283393	0	0.00540808	0	0.00610852	0	0.0112703			218.409	0.0297573	0	0.0109902	0	0.0138875	0	0.0153962	0	0.0362228	0		218.409	-0.00215904	0	-0.00637999	0	2.32752e-05	0	0.00212177	0
	218.608	-0.00241361	0	0.00577084	0	0.00730894	0	0.0116752			218.609	0.0298348	0	0.0109445	0	0.0134366	0	0.0162714	0	0.0363168	0		218.609	-0.00188978	0	-0.00659836	0	0.00081632	0	0.00199901	0
	218.808	-0.00206277	0	0.00643011	0	0.00748287	0	0.0116783			218.809	0.0290749	0	0.010814	0	0.0127882	0	0.0163178	0	0.0353215	0		218.809	-0.00177354	0	-0.00642139	0	0.00123817	0	0.00200446	0
	219.008	-0.0010465	0	0.00683149	0	0.00899207	0	0.0112269			219.009	0.0280663	0	0.0110707	0	0.0123453	0	0.0150593	0	0.0350016	0		219.009	-0.000528379	0	-0.00559131	0	0.00293265	0	0.00331661	0
	219.208	-0.00102299	0	0.00753331	0	0.00961809	0	0.0112815			219.209	0.0271288	0	0.0121582	0	0.0121474	0	0.0156776	0	0.0353947	0		219.209	0.000439572	0	-0.00469276	0	0.00381372	0	0.00379922	0
	219.408	-0.000983072	0	0.0074771	0	0.0102378	0	0.0107789			219.409	0.0272584	0	0.0128717	0	0.0125166	0	0.017023	0	0.035495	0		219.409	0.000909195	0	-0.00361584	0	0.00365649	0	0.00403509	0
	219.608	-0.00168218	0	0.00643522	0	0.00926465	0	0.00958373			219.609	0.0268313	0	0.0118164	0	0.0118042	0	0.0166686	0	0.0359912	0		219.609	0.000612342	0	-0.00368769	0	0.00336942	0	0.00406677	0
	219.808	-0.00059128	0	0.00684462	0	0.0100684	0	0.0104916			219.809	0.0267429	0	0.0122339	0	0.0118781	0	0.0166683	0	0.0362751	0		219.809	0.00170814	0	-0.00348971	0	0.00390446	0	0.00449256	0
	220.008	-0.00118415	0	0.00681872	0	0.009408	0	0.0105941			220.009	0.0267709	0	0.012761	0	0.011479	0	0.015833	0	0.0365274	0		220.009	0.00185632	0	-0.00356766	0	0.00417516	0	0.00429291	0
	220.208	-0.00225807	0	0.00637211	0	0.00912651	0	0.0109847			220.209	0.0272489	0	0.0133093	0	0.0114747	0	0.0155203	0	0.0368553	0		220.209	0.00224321	0	-0.00473239	0	0.00385521	0	0.00391338	0
	220.408	-0.00244268	0	0.00612963	0	0.00921403	0	0.0104001			220.409	0.0276101	0	0.012371	0	0.010929	0	0.01444	0	0.037223	0		220.409	0.00200085	0	-0.00591309	0	0.00345107	0	0.00396824	0
	220.608	-0.00280654	0	0.00551256	0	0.00912808	0	0.0107241			220.609	0.0278097	0	0.0119391	0	0.0111775	0	0.0145439	0	0.0372332	0		220.609	0.00266028	0	-0.00576604	0	0.00355502	0	0.00441539	0
	220.808	-0.00197699	0	0.00617602	0	0.00951128	0	0.0117793			220.809	0.0280292	0	0.0113162	0	0.0111891	0	0.014492	0	0.0368484	0		220.809	0.00215949	0	-0.00564489	0	0.00330154	0	0.00484035	0
	221.008	-0.0013007	0	0.00696827	0	0.00952133	0	0.0124833			221.009	0.0272727	0	0.0101103	0	0.0103104	0	0.0137266	0	0.0353774	0		221.009	0.000826198	0	-0.00581232	0	0.00365021	0	0.00504631	0
	221.208	-0.0013637	0	0.00714361	0	0.0100727	0	0.0130251			221.209	0.0272094	0	0.00967081	0	0.00996758	0	0.013549	0	0.0349992	0		221.209	0.001512	0	-0.00444631	0	0.00417115	0	0.00526638	0
	221.408	-0.00158651	0	0.00701717	0	0.0102926	0	0.0130577			221.409	0.0275794	0	0.00978502	0	0.0103791	0	0.0140691	0	0.035545	0		221.409	0.00257317	0	-0.00356934	0	0.0051218	0	0.00638493	0
	221.608	-0.00132672	0	0.00738408	0	0.0103541	0	0.0134925			221.609	0.0271664	0	0.0098649	0	0.0102367	0	0.0144061	0	0.0355555	0		221.609	0.00297191	0	-0.0030958	0	0.00608258	0	0.00702283	0
	221.808	-0.000536145	0	0.00764715	0	0.00974419	0	0.0134086			221.809	0.0274144	0	0.00982919	0	0.0101685	0	0.0137926	0	0.0357736	0		221.809	0.00288542	0	-0.00282069	0	0.00563197	0	0.0060343	0
	222.008	-0.00108811	0	0.00757641	0	0.00920005	0	0.0133611			222.009	0.0283365	0	0.010019	0	0.0101583	0	0.0145113	0	0.0359589	0		222.009	0.00198382	0	-0.00302018	0	0.00553914	0	0.00599887	0
	222.208	-0.00128308	0	0.00707656	0	0.00891199	0	0.0120512			222.209	0.0282168	0	0.0103011	0	0.0105149	0	0.0147707	0	0.0355963	0		222.209	0.00170902	0	-0.00291873	0	0.0054602	0	0.0062335	0
	222.408	-0.00198685	0	0.0071658	0	0.00871461	0	0.0120798			222.409	0.0280275	0	0.00998876	0	0.0100465	0	0.0149562	0	0.0355771	0		222.409	0.00160428	0	-0.00273899	0	0.00592538	0	0.00616224	0
	222.608	-0.0026509	0	0.00694221	0	0.00769822	0	0.0118484			222.609	0.028616	0	0.00971096	0	0.00992261	0	0.0161124	0	0.0361628	0		222.609	0.00117021	0	-0.00363989	0	0.00471563	0	0.00557469	0
	222.808	-0.00311358	0	0.00731733	0	0.0076145	0	0.0110336			222.809	0.0289778	0	0.010435	0	0.0107115	0	0.0158905	0	0.0358102	0		222.809	0.000919635	0	-0.00350727	0	0.00434505	0	0.00570892	0
	223.008	-0.00332687	0	0.00714572	0	0.00826172	0	0.010949			223.009	0.0283739	0	0.0106553	0	0.0115788	0	0.015382	0	0.0361623	0		223.009	0.00134408	0	-0.00289412	0	0.00385873	0	0.00610796	0
	223.208	-0.00402046	0	0.0073515	0	0.00777821	0	0.0107808			223.209	0.0283609	0	0.0104	0	0.0122995	0	0.0166034	0	0.0369826	0		223.209	0.000976363	0	-0.00316583	0	0.0033902	0	0.00555824	0
	223.408	-0.00505339	0	0.00631018	0	0.00663697	0	0.00983744			223.409	0.0281488	0	0.0107648	0	0.0131003	0	0.0174821	0	0.0375405	0		223.409	0.00128808	0	-0.0037251	0	0.00291242	0	0.00468005	0
	223.608	-0.00494479	0	0.00614721	0	0.00691474	0	0.0096176			223.609	0.0273473	0	0.0102627	0	0.0120787	0	0.0170348	0	0.0377918	0		223.609	0.00141358	0	-0.00425752	0	0.002239	0	0.00493084	0
	223.808	-0.00529614	0	0.00608291	0	0.00661082	0	0.00978149			223.809	0.0275675	0	0.0120628	0	0.0122433	0	0.0170799	0	0.038063	0		223.809	0.00174482	0	-0.00497473	0	0.00194775	0	0.00412174	0
	224.008	-0.00580585	0	0.00591931	0	0.00645423	0	0.00861437			224.009	0.0281096	0	0.0120035	0	0.0127025	0	0.017393	0	0.0382905	0		224.009	0.00227669	0	-0.00614807	0	0.00180439	0	0.00473628	0
	224.208	-0.0055044	0	0.00567331	0	0.00691436	0	0.00926387			224.209	0.0292239	0	0.013549	0	0.0138149	0	0.0173947	0	0.0393589	0		224.209	0.00278516	0	-0.00653345	0	0.00143536	0	0.00425583	0
	224.408	-0.00562762	0	0.00562882	0	0.00756616	0	0.00922739			224.409	0.029663	0	0.0130061	0	0.0142222	0	0.0171015	0	0.039577	0		224.409	0.00246652	0	-0.00669727	0	0.000602137	0	0.00352319	0
	224.608	-0.00524421	0	0.00527885	0	0.00797446	0	0.0100727			224.609	0.0292423	0	0.0129804	0	0.0149192	0	0.0166631	0	0.0390295	0		224.609	0.00247388	0	-0.00564669	0	0.000605936	0	0.00294513	0
	224.808	-0.00478281	0	0.00552192	0	0.00882077	0	0.0114389			224.809	0.030053	0	0.0137245	0	0.0152415	0	0.017174	0	0.0386909	0		224.809	0.00270539	0	-0.00483313	0	0.000867916	0	0.00288572	0
	225.008	-0.00456394	0	0.00493608	0	0.00870106	0	0.011762			225.009	0.0296864	0	0.0144157	0	0.0154456	0	0.0175141	0	0.0380487	0		225.009	0.00263261	0	-0.00464083	0	0.00148199	0	0.00159747	0
	225.208	-0.00446544	0	0.00470897	0	0.00878489	0	0.0121521			225.209	0.0291688	0	0.0139966	0	0.0155473	0	0.0178742	0	0.0378702	0		225.209	0.00281341	0	-0.00432509	0	0.00147582	0	0.00172837	0
	225.408	-0.00401137	0	0.00432401	0	0.00806879	0	0.0119451			225.409	0.0291692	0	0.014093	0	0.0163655	0	0.0172217	0	0.0376378	0		225.409	0.00273195	0	-0.00439558	0	0.00182375	0	0.00165016	0
	225.608	-0.00333998	0	0.00426067	0	0.00825306	0	0.0127851			225.609	0.0282688	0	0.0134889	0	0.0157497	0	0.0167902	0	0.0366038	0		225.609	0.00265574	0	-0.00439812	0	0.00297832	0	0.00138821	0
	225.808	-0.00277935	0	0.00416852	0	0.00782329	0	0.0132204			225.809	0.0274409	0	0.0126473	0	0.0150268	0	0.0154689	0	0.0356061	0		225.809	0.00196822	0	-0.00452943	0	0.00330238	0	0.000947231	0
	226.008	-0.00166962	0	0.00501198	0	0.00846803	0	0.0136922			226.009	0.0273856	0	0.0125455	0	0.0148895	0	0.0151664	0	0.035575	0		226.009	0.00158027	0	-0.00405725	0	0.0033401	0	0.00160149	0
	226.208	-0.00103283	0	0.00552309	0	0.0085461	0	0.013736			226.209	0.0275124	0	0.0124694	0	0.0150443	0	0.0156265	0	0.0352048	0		226.209	0.0014502	0	-0.00475366	0	0.00293131	0	0.00160656	0
	226.408	-0.00120633	0	0.00567735	0	0.00849955	0	0.0134209			226.409	0.0275864	0	0.012444	0	0.0154904	0	0.0159579	0	0.0363214	0		226.409	0.00100418	0	-0.00465841	0	0.00238305	0	0.00119651	0
	226.608	-0.00195307	0	0.00642256	0	0.00810079	0	0.0126687			226.609	0.027448	0	0.0122009	0	0.0163904	0	0.0160321	0	0.0368801	0		226.609	0.000546951	0	-0.00525014	0	0.00180062	0	0.0011005	0
	226.808	-0.00326023	0	0.00655596	0	0.00782031	0	0.0117241			226.809	0.0276875	0	0.0116286	0	0.0169242	0	0.0154183	0	0.0367172	0		226.809	0.000315948	0	-0.00493264	0	0.00157016	0	0.000748605	0
	227.008	-0.00392766	0	0.00643313	0	0.00759453	0	0.0114488			227.009	0.0272259	0	0.0114738	0	0.0167193	0	0.0151969	0	0.0372027	0		227.009	0.000252622	0	-0.00476788	0	0.00144798	0	0.0010574	0
	227.208	-0.00423009	0	0.00668125	0	0.00761114	0	0.0114814			227.209	0.0270913	0	0.0113198	0	0.0166576	0	0.0162359	0	0.0377358	0		227.209	-0.000407281	0	-0.00539906	0	0.00125354	0	0.000630856	0
	227.408	-0.00495227	0	0.00632343	0	0.00745123	0	0.0107419			227.409	0.0270296	0	0.0106795	0	0.0156729	0	0.0164428	0	0.0382642	0		227.409	0.000123355	0	-0.00539394	0	0.000516034	0	0.000334483	0
	227.608	-0.00545477	0	0.00621864	0	0.0075022	0	0.00980244			227.609	0.0277636	0	0.010275	0	0.0151159	0	0.016855	0	0.0381737	0		227.609	-0.00129424	0	-0.00537535	0	-0.000462072	0	0.000762012	0
	227.808	-0.00601636	0	0.00592171	0	0.00657719	0	0.00932611			227.809	0.0292235	0	0.0105126	0	0.0152398	0	0.0170898	0	0.03893	0		227.809	-0.00134248	0	-0.00652815	0	-0.000744357	0	0.000975796	0
	228.008	-0.00574746	0	0.00596833	0	0.00602394	0	0.00861198			228.009	0.0308174	0	0.0102941	0	0.0159149	0	0.0173107	0	0.0402267	0		228.009	-0.00141486	0	-0.00608901	0	-0.000421032	0	0.00157861	0
	228.208	-0.00564892	0	0.00564549	0	0.00509128	0	0.00922499			228.209	0.0315503	0	0.0107361	0	0.0164099	0	0.0177823	0	0.0407292	0		228.209	-0.00110119	0	-0.00570945	0	-0.00053385	0	0.00140125	0
	228.408	-0.00677483	0	0.00566722	0	0.00520799	0	0.00934255			228.409	0.0325096	0	0.0108452	0	0.0166447	0	0.0185532	0	0.0413382	0		228.409	-0.00074648	0	-0.00613747	0	-0.000858186	0	0.0011853	0
	228.608	-0.00782682	0	0.00491354	0	0.00408427	0	0.00984608			228.609	0.0329411	0	0.0113644	0	0.0162444	0	0.0183171	0	0.0404249	0		228.609	-0.00116988	0	-0.00623114	0	-0.000770261	0	0.00178953	0
	228.808	-0.00778795	0	0.00471917	0	0.00427052	0	0.0107485			228.809	0.0342761	0	0.0124737	0	0.016914	0	0.0185301	0	0.0405154	0		228.809	-0.000128907	0	-0.00600973	0	0.000390984	0	0.00268659	0
	229.008	-0.00719551	0	0.00417942	0	0.00426248	0	0.0111708			229.009	0.0345543	0	0.0131789	0	0.0170266	0	0.0188007	0	0.0399696	0		229.009	-0.000817939	0	-0.00703959	0	-0.000162755	0	0.00242447	0
	229.208	-0.00650797	0	0.00471328	0	0.004607	0	0.0122102			229.209	0.0336473	0	0.0116379	0	0.0162568	0	0.0174934	0	0.0386503	0		229.209	-0.000951771	0	-0.00705341	0	-0.000683984	0	0.00317729	0
	229.408	-0.00524192	0	0.00516096	0	0.00481197	0	0.0131224			229.409	0.0328256	0	0.0109133	0	0.0152702	0	0.0163458	0	0.0378907	0		229.409	-0.000419522	0	-0.00716111	0	9.36698e-05	0	0.0029603	0
	229.608	-0.00385028	0	0.00579503	0	0.00503341	0	0.0141457			229.609	0.032271	0	0.0110209	0	0.0141807	0	0.016506	0	0.0375684	0		229.609	0.000173496	0	-0.00753086	0	0.00110396	0	0.00367802	0
	229.808	-0.00358783	0	0.0065961	0	0.00553011	0	0.0147412			229.809	0.032917	0	0.0114733	0	0.0143355	0	0.0172828	0	0.0382436	0		229.809	0.000420032	0	-0.00779709	0	0.0013068	0	0.00310083	0
	230.008	-0.00278866	0	0.00810898	0	0.00612934	0	0.014982			230.009	0.0329218	0	0.0120953	0	0.0146593	0	0.0176011	0	0.0383633	0		230.009	4.95911e-05	0	-0.00792672	0	0.000807528	0	0.0027093	0
	230.208	-0.00198182	0	0.00910954	0	0.00740584	0	0.0160754			230.209	0.0332356	0	0.0124604	0	0.015094	0	0.0181496	0	0.0386232	0		230.209	-1.32469e-05	0	-0.00829728	0	0.000549633	0	0.00206968	0
	230.408	-0.00192882	0	0.00916948	0	0.00745963	0	0.0150896			230.409	0.0325727	0	0.0129826	0	0.015786	0	0.0179723	0	0.0396386	0		230.409	-0.000447639	0	-0.00780351	0	0.000172546	0	0.00164646	0
	230.608	-0.00307767	0	0.00973356	0	0.00728962	0	0.0148193			230.609	0.0323345	0	0.012668	0	0.0157427	0	0.0174829	0	0.0401031	0		230.609	-0.000372551	0	-0.00783328	0	-5.90774e-05	0	0.00142132	0
	230.808	-0.00366828	0	0.00929485	0	0.00686259	0	0.0141719			230.809	0.0326178	0	0.012581	0	0.0148781	0	0.0169809	0	0.0405095	0		230.809	0.000207816	0	-0.00750292	0	-0.000324231	0	0.000642438	0
	231.008	-0.00285692	0	0.0099019	0	0.00772943	0	0.013929			231.009	0.0320828	0	0.0127164	0	0.0147423	0	0.0167109	0	0.0409027	0		231.009	0.000909421	0	-0.00628989	0	6.97439e-05	0	0.00104451	0
	231.208	-0.00211305	0	0.0108756	0	0.00852963	0	0.0143152			231.209	0.0311793	0	0.0119184	0	0.0143719	0	0.0166773	0	0.040833	0		231.209	0.000319817	0	-0.00600222	0	-0.00042976	0	0.000462303	0
	231.408	-0.00246958	0	0.0101748	0	0.00815136	0	0.0130723			231.409	0.0315172	0	0.0104108	0	0.0143348	0	0.0166776	0	0.0410892	0		231.409	0.000527712	0	-0.00572704	0	-0.000937626	0	0.000284452	0
	231.608	-0.00294608	0	0.00899495	0	0.00736655	0	0.0117016			231.609	0.031316	0	0.0100142	0	0.0144048	0	0.0164691	0	0.0413079	0		231.609	-0.000692559	0	-0.00671001	0	-0.00134739	0	-0.000150014	0
	231.808	-0.00281747	0	0.00857017	0	0.00673008	0	0.0115316			231.809	0.0309898	0	0.00912848	0	0.0144331	0	0.0156403	0	0.0410361	0		231.809	0.000122832	0	-0.00658895	0	-0.000702355	0	7.34123e-05	0
	232.008	-0.00340868	0	0.00770138	0	0.00582055	0	0.0107259			232.009	0.0304153	0	0.00953329	0	0.0148659	0	0.0161951	0	0.0410391	0		232.009	-9.57288e-05	0	-0.00673693	0	-0.000696078	0	0.000592442	0
	232.208	-0.00373975	0	0.00678238	0	0.00544751	0	0.0105268			232.209	0.0298092	0	0.00911531	0	0.0144077	0	0.016097	0	0.040342	0		232.209	0.001319	0	-0.00687673	0	-0.000743148	0	0.000445393	0
	232.408	-0.00441103	0	0.00594297	0	0.00512518	0	0.0103315			232.409	0.0300906	0	0.00997475	0	0.0145614	0	0.0156814	0	0.0404099	0		232.409	0.0018857	0	-0.00720001	0	-0.000445332	0	0.00102026	0
	232.608	-0.0047823	0	0.00483871	0	0.00495444	0	0.010761			232.609	0.0291081	0	0.00934933	0	0.0141936	0	0.0143052	0	0.0391688	0		232.609	0.000964106	0	-0.0077917	0	-0.000798285	0	0.00128287	0
	232.808	-0.00358131	0	0.00469565	0	0.00612326	0	0.0110168			232.809	0.0288324	0	0.00926132	0	0.0142304	0	0.0139336	0	0.0385783	0		232.809	0.00194619	0	-0.00788504	0	-0.000400661	0	0.00132739	0
	233.008	-0.00354014	0	0.00435526	0	0.00621974	0	0.0119919			233.009	0.0284283	0	0.00853643	0	0.013901	0	0.0131674	0	0.0380742	0		233.009	0.000703205	0	-0.00941717	0	-0.00167719	0	0.00037111	0
	233.208	-0.00358646	0	0.00442996	0	0.00625009	0	0.0123573			233.209	0.0277846	0	0.0086834	0	0.0136695	0	0.0124027	0	0.037497	0		233.209	0.000730999	0	-0.00889142	0	-0.000319777	0	0.00015742	0
	233.408	-0.00393238	0	0.00429406	0	0.00649254	0	0.012577			233.409	0.0278742	0	0.00909693	0	0.013468	0	0.0129332	0	0.0372775	0		233.409	0.000929369	0	-0.0092093	0	0.000255175	0	-0.000323008	0
	233.608	-0.00434055	0	0.00431964	0	0.00595547	0	0.0128076			233.609	0.0285851	0	0.00959674	0	0.0139512	0	0.0137139	0	0.0373928	0		233.609	0.000703695	0	-0.0093065	0	-6.18415e-05	0	-0.000817826	0
	233.808	-0.00468962	0	0.00468418	0	0.00723685	0	0.0130207			233.809	0.029001	0	0.0100529	0	0.0144204	0	0.0142265	0	0.0374026	0		233.809	8.30115e-05	0	-0.00887224	0	5.68721e-05	0	-0.00139851	0
	234.008	-0.0043268	0	0.00578627	0	0.0080144	0	0.0137605			234.009	0.0286003	0	0.0101886	0	0.0148092	0	0.0141854	0	0.037582	0		234.009	-0.000429915	0	-0.00809523	0	0.0005468	0	-0.00136304	0
	234.208	-0.00418071	0	0.00584345	0	0.00869138	0	0.0145588			234.209	0.0281862	0	0.0106702	0	0.0146996	0	0.0142855	0	0.0384814	0		234.209	0.000353048	0	-0.00723644	0	0.00147698	0	-0.000567307	0
	234.408	-0.00479385	0	0.00577674	0	0.00798102	0	0.0139385			234.409	0.0280757	0	0.0110112	0	0.0147265	0	0.0144586	0	0.0392164	0		234.409	0.000435023	0	-0.00654904	0	0.00181275	0	-0.000256784	0
	234.608	-0.00537301	0	0.00627994	0	0.00836905	0	0.0141032			234.609	0.0278924	0	0.0112759	0	0.0142993	0	0.0140385	0	0.0398618	0		234.609	0.000549719	0	-0.0060695	0	0.00176336	0	6.6049e-05	0
	234.808	-0.0049582	0	0.00671625	0	0.00850878	0	0.0143584			234.809	0.0286097	0	0.0112174	0	0.0138727	0	0.0141251	0	0.0395719	0		234.809	0.000688542	0	-0.00513792	0	0.00195317	0	0.000331569	0
	235.008	-0.00421142	0	0.00720222	0	0.00899729	0	0.0148105			235.009	0.0286207	0	0.0107545	0	0.0147201	0	0.0143625	0	0.039435	0		235.009	0.00084082	0	-0.0036674	0	0.00336622	0	0.000948508	0
	235.208	-0.00333369	0	0.00860937	0	0.00980279	0	0.0159432			235.209	0.028987	0	0.0111551	0	0.0151049	0	0.0142718	0	0.0398637	0		235.209	0.000798784	0	-0.00354173	0	0.00365274	0	0.00178118	0
	235.408	-0.00343059	0	0.00819459	0	0.00988527	0	0.0152185			235.409	0.0294621	0	0.0105948	0	0.0156112	0	0.0145631	0	0.0395904	0		235.409	0.00147663	0	-0.00397729	0	0.00306645	0	0.00167686	0
	235.608	-0.00266851	0	0.0083744	0	0.010541	0	0.0152184			235.609	0.0290297	0	0.0101546	0	0.0152479	0	0.0141189	0	0.0387155	0		235.609	0.00127064	0	-0.00411366	0	0.00351527	0	0.00221268	0
	235.808	-0.00175621	0	0.00920668	0	0.0113452	0	0.0160531			235.809	0.0288078	0	0.010002	0	0.0157313	0	0.0140652	0	0.0375868	0		235.809	0.00145021	0	-0.00432648	0	0.00298792	0	0.00194639	0
	236.008	-0.00158474	0	0.00893471	0	0.010984	0	0.0153242			236.009	0.0284134	0	0.00996451	0	0.014956	0	0.0141973	0	0.0370916	0		236.009	0.000852828	0	-0.00477072	0	0.00178429	0	0.00197274	0
	236.208	-0.000618123	0	0.00919962	0	0.0119293	0	0.0153604			236.209	0.0289025	0	0.00913286	0	0.0148153	0	0.0141631	0	0.036262	0		236.209	0.00111223	0	-0.00477194	0	0.00167928	0	0.00173769	0
	236.408	-0.000621594	0	0.00923261	0	0.011777	0	0.0155449			236.409	0.0292639	0	0.00872442	0	0.0152736	0	0.0139531	0	0.036064	0		236.409	0.000505819	0	-0.00522824	0	0.00155653	0	0.00245262	0
	236.608	-0.000564888	0	0.00895528	0	0.012479	0	0.0159452			236.609	0.0288376	0	0.00777554	0	0.0145066	0	0.013708	0	0.0352415	0		236.609	0.000246114	0	-0.0059506	0	0.0007122	0	0.00188614	0
	236.808	-0.000224374	0	0.00940884	0	0.013191	0	0.0159524			236.809	0.0297676	0	0.00814856	0	0.0153311	0	0.0142039	0	0.0359622	0		236.809	0.00042664	0	-0.0056483	0	0.000516669	0	0.00127543	0
	237.008	-0.000857121	0	0.00926004	0	0.0127599	0	0.0161585			237.009	0.0300204	0	0.00894635	0	0.0151409	0	0.0132353	0	0.036065	0		237.009	-0.00076673	0	-0.0069822	0	-0.000298148	0	0.000524769	0
	237.208	-0.00127751	0	0.00880552	0	0.0125435	0	0.0157998			237.209	0.0298002	0	0.00985068	0	0.0141048	0	0.0129293	0	0.0350772	0		237.209	-0.000208186	0	-0.00613733	0	0.000593682	0	0.000542824	0
	237.408	-0.00247152	0	0.00813883	0	0.0122196	0	0.0154181			237.409	0.0293881	0	0.00882884	0	0.0137164	0	0.0131027	0	0.0348694	0		237.409	-0.000508033	0	-0.00609977	0	0.000226379	0	0.000313103	0
	237.608	-0.00237989	0	0.00764505	0	0.0120348	0	0.0157857			237.609	0.029393	0	0.00919764	0	0.0138266	0	0.0138922	0	0.0358251	0		237.609	-0.00124473	0	-0.00499157	0	-3.36086e-05	0	0.000356412	0
	237.808	-0.00294484	0	0.00731968	0	0.0125772	0	0.0153507			237.809	0.0280557	0	0.0091582	0	0.01285	0	0.0141203	0	0.0352314	0		237.809	-0.00162984	0	-0.00427783	0	0.000814093	0	0.000581049	0
	238.008	-0.00417273	0	0.00660044	0	0.0121443	0	0.0152443			238.009	0.0279266	0	0.00893329	0	0.0126417	0	0.0139541	0	0.0359543	0		238.009	-0.00176508	0	-0.00408994	0	0.00114626	0	0.000205062	0
	238.208	-0.00539578	0	0.00575428	0	0.0113255	0	0.0146188			238.209	0.0278004	0	0.00941655	0	0.0118323	0	0.0133265	0	0.0362474	0		238.209	-0.00173705	0	-0.00420445	0	0.000828667	0	-4.21182e-05	0
	238.408	-0.0062825	0	0.00562792	0	0.0111051	0	0.0139902			238.409	0.028473	0	0.00976512	0	0.0124534	0	0.0136065	0	0.0361709	0		238.409	-0.00217103	0	-0.00421306	0	0.000888676	0	-0.000169671	0
	238.608	-0.00742134	0	0.00509582	0	0.010725	0	0.0133724			238.609	0.0279032	0	0.00951528	0	0.0119029	0	0.0128496	0	0.0362091	0		238.609	-0.00305938	0	-0.00425858	0	0.000806186	0	-0.000704202	0
	238.808	-0.0077732	0	0.00553869	0	0.0109048	0	0.0135386			238.809	0.0290765	0	0.00976103	0	0.0127507	0	0.0137396	0	0.0363251	0		238.809	-0.00237468	0	-0.00346124	0	0.00186572	0	-1.01432e-05	0
	239.008	-0.00831403	0	0.0053837	0	0.0104631	0	0.0130908			239.009	0.0290769	0	0.0105119	0	0.013696	0	0.0136461	0	0.0363237	0		239.009	-0.00135752	0	-0.00291114	0	0.0032821	0	0.000772992	0
	239.208	-0.0082399	0	0.00606698	0	0.00985303	0	0.0130045			239.209	0.0293222	0	0.011974	0	0.0152233	0	0.0137457	0	0.037243	0		239.209	-0.00161759	0	-0.00393849	0	0.00232026	0	0.00128017	0
	239.408	-0.00757707	0	0.00605785	0	0.0104018	0	0.0132963			239.409	0.0291077	0	0.0115074	0	0.0150147	0	0.0140239	0	0.0366164	0		239.409	-0.00119557	0	-0.00512922	0	0.00190015	0	0.000385239	0
	239.608	-0.00742671	0	0.00582084	0	0.00942024	0	0.0133371			239.609	0.0292172	0	0.0113537	0	0.0159826	0	0.0143545	0	0.0372377	0		239.609	-0.00148214	0	-0.00564594	0	0.00193294	0	0.000178912	0
	239.808	-0.00707909	0	0.00637554	0	0.00945121	0	0.0134512			239.809	0.0301677	0	0.0120687	0	0.0164616	0	0.0150192	0	0.0380096	0		239.809	-0.0016259	0	-0.00676832	0	0.00125328	0	-0.000522041	0
	240.008	-0.00627142	0	0.00593374	0	0.00887814	0	0.0130978			240.009	0.0302496	0	0.0120241	0	0.0160358	0	0.0154874	0	0.0384072	0		240.009	-0.00154739	0	-0.00651248	0	0.00148644	0	-0.000482069	0
	240.208	-0.00599935	0	0.00657087	0	0.00903035	0	0.0134581			240.209	0.0314282	0	0.0115486	0	0.0174573	0	0.0164221	0	0.0393178	0		240.209	-0.00186432	0	-0.00725647	0	0.00131639	0	-0.000927047	0
	240.408	-0.00583812	0	0.00632807	0	0.00764029	0	0.013108			240.409	0.0318884	0	0.0115024	0	0.017658	0	0.0163679	0	0.0407744	0		240.409	-0.00145157	0	-0.00710636	0	0.000805701	0	-0.00110868	0
	240.608	-0.00537182	0	0.00605099	0	0.00821913	0	0.0128955			240.609	0.0325552	0	0.0117188	0	0.0184618	0	0.0170471	0	0.041897	0		240.609	-0.000853451	0	-0.00788764	0	0.000463085	0	-0.00130694	0
	240.808	-0.00441639	0	0.00588504	0	0.00808687	0	0.0129016			240.809	0.0332172	0	0.012041	0	0.0190079	0	0.0169326	0	0.04241	0		240.809	-0.00127256	0	-0.00854318	0	-8.85097e-05	0	-0.00179637	0
	241.008	-0.00383104	0	0.00604925	0	0.00731059	0	0.0132027			241.009	0.0330602	0	0.0122869	0	0.0182947	0	0.016784	0	0.042634	0		241.009	-0.00132134	0	-0.00969446	0	-0.000841439	0	-0.00194043	0
	241.208	-0.00283369	0	0.00572477	0	0.00750594	0	0.0132875			241.209	0.0331705	0	0.0118686	0	0.0179415	0	0.0171138	0	0.0426542	0		241.209	-0.00024555	0	-0.00838709	0	0.000223384	0	-0.00147971	0
	241.408	-0.00190328	0	0.0053604	0	0.00769081	0	0.0133441			241.409	0.0335489	0	0.0121871	0	0.0188336	0	0.0182171	0	0.0433587	0		241.409	-0.000203929	0	-0.00695369	0	0.000518737	0	-0.00136911	0
	241.608	-0.00160003	0	0.00504729	0	0.00786743	0	0.0135366			241.609	0.0334032	0	0.0126811	0	0.0190832	0	0.0189086	0	0.0443044	0		241.609	-5.8756e-05	0	-0.00584248	0	0.000440994	0	-0.00119584	0
	241.808	-0.00187496	0	0.00499864	0	0.0085905	0	0.012405			241.809	0.0332065	0	0.0118625	0	0.0186853	0	0.0193338	0	0.0439316	0		241.809	0.000155859	0	-0.00585923	0	0.00123002	0	-0.000845187	0
	242.008	-0.0031249	0	0.00376335	0	0.00845958	0	0.0115814			242.009	0.0341066	0	0.0119879	0	0.0183976	0	0.0185694	0	0.0436812	0		242.009	0.000419104	0	-0.00529413	0	0.00149572	0	-0.000121507	0
	242.208	-0.00370687	0	0.00364325	0	0.0084387	0	0.0107204			242.209	0.0344768	0	0.0124694	0	0.0179339	0	0.0191375	0	0.0432754	0		242.209	0.00105098	0	-0.00426071	0	0.00165682	0	0.000751068	0
	242.408	-0.00362018	0	0.00434162	0	0.0092012	0	0.0109414			242.409	0.0340799	0	0.0121792	0	0.0180828	0	0.0195038	0	0.0428831	0		242.409	0.00134239	0	-0.00378287	0	0.00189733	0	0.00130408	0
	242.608	-0.00445485	0	0.00409481	0	0.0088887	0	0.0106165			242.609	0.0329108	0	0.0110217	0	0.0168017	0	0.0180471	0	0.0415863	0		242.609	0.000896597	0	-0.00379659	0	0.00232573	0	0.000729219	0
	242.808	-0.00564138	0	0.00414708	0	0.00965452	0	0.0101982			242.809	0.0330001	0	0.0112959	0	0.0166122	0	0.0177785	0	0.0405285	0		242.809	0.001759	0	-0.00311786	0	0.00251674	0	0.00122009	0
	243.008	-0.00613264	0	0.00401421	0	0.00871557	0	0.0095182			243.009	0.0327357	0	0.0119211	0	0.0160111	0	0.0170218	0	0.0400121	0		243.009	0.00136233	0	-0.00347666	0	0.00185042	0	0.000988785	0
	243.208	-0.00599045	0	0.00374537	0	0.00859114	0	0.00974059			243.209	0.0320683	0	0.0111704	0	0.0153509	0	0.0165084	0	0.039788	0		243.209	0.00108563	0	-0.00447846	0	0.00151352	0	0.000610423	0
	243.408	-0.00600541	0	0.00406991	0	0.00921342	0	0.010557			243.409	0.0314812	0	0.0104564	0	0.0139642	0	0.0158501	0	0.0389811	0		243.409	0.00160671	0	-0.00455542	0	0.00156048	0	-0.000547388	0
	243.608	-0.00723522	0	0.00437005	0	0.00851408	0	0.0101499			243.609	0.0313452	0	0.0108226	0	0.0138043	0	0.015213	0	0.0389874	0		243.609	0.00168225	0	-0.00487148	0	0.00131081	0	-0.000637611	0
	243.808	-0.0070927	0	0.00529688	0	0.00932995	0	0.0102893			243.809	0.0312717	0	0.0118553	0	0.0125458	0	0.0149095	0	0.0394611	0		243.809	0.00160211	0	-0.00537088	0	0.00134423	0	-0.000789533	0
	244.008	-0.00654893	0	0.00514676	0	0.00874342	0	0.00987062			244.009	0.0305191	0	0.011643	0	0.0126756	0	0.0153892	0	0.0394958	0		244.009	0.00201095	0	-0.00486249	0	0.00181877	0	-0.000817033	0
	244.208	-0.00674482	0	0.00579979	0	0.00908508	0	0.00977118			244.209	0.0306466	0	0.0118618	0	0.0139653	0	0.0156133	0	0.0396524	0		244.209	0.00177791	0	-0.00505937	0	0.00100269	0	-0.00148486	0
	244.408	-0.00577527	0	0.00603128	0	0.00932285	0	0.0102243			244.409	0.03052	0	0.0118334	0	0.0140031	0	0.0159875	0	0.0398596	0		244.409	0.00158828	0	-0.00563497	0	0.000713651	0	-0.00168075	0
	244.608	-0.0053971	0	0.00558216	0	0.009323	0	0.0101941			244.609	0.0305685	0	0.0116226	0	0.014628	0	0.0155062	0	0.03928	0		244.609	0.000847119	0	-0.00706428	0	0.000311477	0	-0.0022522	0
	244.808	-0.00358429	0	0.00608462	0	0.0090858	0	0.0108064			244.809	0.0311729	0	0.0125079	0	0.0155277	0	0.0158301	0	0.039506	0		244.809	0.000624846	0	-0.00790998	0	0.000198834	0	-0.00288749	0
	245.008	-0.00295704	0	0.00661467	0	0.00951561	0	0.0116866			245.009	0.0309337	0	0.0131649	0	0.0160561	0	0.0160292	0	0.0402618	0		245.009	-6.96688e-05	0	-0.00754903	0	0.000281774	0	-0.00302567	0
	245.208	-0.00195478	0	0.00685099	0	0.0100844	0	0.0122743			245.209	0.0311894	0	0.0131735	0	0.0163129	0	0.016508	0	0.0407899	0		245.209	0.000115348	0	-0.00692524	0	0.00124496	0	-0.00221303	0
	245.408	-0.00101635	0	0.00733797	0	0.00976435	0	0.0125413			245.409	0.0310677	0	0.0136411	0	0.0167613	0	0.0166156	0	0.0410468	0		245.409	8.07195e-05	0	-0.00681643	0	0.00125231	0	-0.00196785	0
	245.608	-0.00144972	0	0.00761762	0	0.010157	0	0.0124756			245.609	0.0313423	0	0.0136216	0	0.0173398	0	0.0171176	0	0.0417688	0		245.609	-0.0013545	0	-0.00761875	0	0.000949505	0	-0.00280888	0
	245.808	-0.00170597	0	0.0074679	0	0.00956137	0	0.0115527			245.809	0.0313652	0	0.0129812	0	0.0169538	0	0.0167244	0	0.0414796	0		245.809	-0.00154081	0	-0.00773764	0	0.00215233	0	-0.00169709	0
	246.008	-0.00182774	0	0.0073656	0	0.00900958	0	0.0114559			246.009	0.031213	0	0.0129494	0	0.0165698	0	0.0164264	0	0.0406648	0		246.009	-0.0021986	0	-0.00819988	0	0.00162973	0	-0.00107568	0
	246.208	-0.0015788	0	0.00836832	0	0.00923224	0	0.0112469			246.209	0.0310898	0	0.0125538	0	0.0161811	0	0.0170374	0	0.0408394	0		246.209	-0.00270365	0	-0.00845788	0	0.00109755	0	-0.0010754	0
	246.408	-0.000935604	0	0.00887575	0	0.00912886	0	0.0118348			246.409	0.0302902	0	0.0112772	0	0.0158432	0	0.0160728	0	0.0401443	0		246.409	-0.00312814	0	-0.00865095	0	0.00135307	0	-0.00151519	0
	246.608	-0.00245285	0	0.00803509	0	0.00838133	0	0.0106987			246.609	0.0301516	0	0.0104922	0	0.0152562	0	0.0150067	0	0.0398873	0		246.609	-0.00379367	0	-0.00861865	0	0.00197697	0	-0.00184444	0
	246.808	-0.00317799	0	0.00780788	0	0.00834193	0	0.0107829			246.809	0.0304805	0	0.0103616	0	0.0150515	0	0.0150021	0	0.0399898	0		246.809	-0.0035543	0	-0.0087563	0	0.00163964	0	-0.00245597	0
	247.008	-0.00343648	0	0.00671348	0	0.00721749	0	0.0100613			247.009	0.0305138	0	0.0102829	0	0.0149302	0	0.0152447	0	0.0406634	0		247.009	-0.00360147	0	-0.00940917	0	0.00175053	0	-0.00265884	0
	247.208	-0.00396692	0	0.00617941	0	0.00774304	0	0.0104522			247.209	0.0299168	0	0.00930561	0	0.0143524	0	0.0149496	0	0.0397847	0		247.209	-0.00310339	0	-0.00947564	0	0.0017953	0	-0.00284603	0
	247.408	-0.0045975	0	0.0070029	0	0.00902966	0	0.0118078			247.409	0.0295108	0	0.0101047	0	0.014447	0	0.0154787	0	0.0400244	0		247.409	-0.00268984	0	-0.00834847	0	0.00188538	0	-0.00279986	0
	247.608	-0.00464908	0	0.00664894	0	0.00883217	0	0.0113724			247.609	0.028459	0	0.0101125	0	0.0137848	0	0.0152794	0	0.0393868	0		247.609	-0.00215279	0	-0.00818997	0	0.00177811	0	-0.00255005	0
	247.808	-0.00430805	0	0.00674099	0	0.00980182	0	0.0121396			247.809	0.0274042	0	0.00969023	0	0.0135274	0	0.015639	0	0.0394134	0		247.809	-0.00245073	0	-0.00781645	0	0.00150476	0	-0.00253267	0
	248.008	-0.00431432	0	0.00550663	0	0.0102661	0	0.0120949			248.009	0.0273295	0	0.00929898	0	0.0136371	0	0.015727	0	0.0391183	0		248.009	-0.00151039	0	-0.00669641	0	0.00212598	0	-0.00202616	0
	248.208	-0.00457406	0	0.00514566	0	0.010766	0	0.0127066			248.209	0.0273129	0	0.00920074	0	0.0136947	0	0.0153509	0	0.0383875	0		248.209	-0.00177447	0	-0.00607205	0	0.00197983	0	-0.00238272	0
	248.408	-0.00484101	0	0.00483698	0	0.0106949	0	0.0136762			248.409	0.02801	0	0.00917327	0	0.0139961	0	0.0160554	0	0.039089	0		248.409	-0.00160677	0	-0.00597655	0	0.00253293	0	-0.00195991	0
	248.608	-0.0062481	0	0.00378379	0	0.0104253	0	0.0132496			248.609	0.0280517	0	0.00959702	0	0.0139335	0	0.0158778	0	0.0390134	0		248.609	-0.00156672	0	-0.00594912	0	0.00230369	0	-0.00246976	0
	248.808	-0.00620228	0	0.0038822	0	0.0109688	0	0.0133533			248.809	0.0280202	0	0.0101419	0	0.0137119	0	0.0158483	0	0.039265	0		248.809	-0.0015677	0	-0.00599032	0	0.0021029	0	-0.00280611	0
	249.008	-0.00625316	0	0.00356064	0	0.0119353	0	0.0136789			249.009	0.0269696	0	0.00953627	0	0.0131346	0	0.0156199	0	0.0389578	0		249.009	-0.00221907	0	-0.00527088	0	0.00184573	0	-0.00227108	0
	249.208	-0.00694981	0	0.00317058	0	0.0114851	0	0.0134114			249.209	0.0276647	0	0.00944228	0	0.0130595	0	0.0161501	0	0.0393828	0		249.209	-0.00212286	0	-0.00572617	0	0.000748434	0	-0.00254246	0
	249.408	-0.00731145	0	0.00282432	0	0.0103215	0	0.0123051			249.409	0.0276605	0	0.00971881	0	0.0127777	0	0.0158407	0	0.0386405	0		249.409	-0.00309385	0	-0.00640825	0	-0.000807047	0	-0.00353138	0
	249.608	-0.00739363	0	0.00342189	0	0.0106274	0	0.0125411			249.609	0.0277555	0	0.00993	0	0.0133505	0	0.0160152	0	0.0392774	0		249.609	-0.0045784	0	-0.00735964	0	-0.0018714	0	-0.00450817	0
	249.808	-0.00725444	0	0.00315958	0	0.00919685	0	0.0120648			249.809	0.0273159	0	0.00905086	0	0.0127867	0	0.0154852	0	0.0391255	0		249.809	-0.0037915	0	-0.00786858	0	-0.0019424	0	-0.00319763	0
	250.008	-0.0063656	0	0.00386213	0	0.00910481	0	0.0121224			250.009	0.0275511	0	0.00884378	0	0.0128703	0	0.0162752	0	0.039228	0		250.009	-0.00331953	0	-0.00817931	0	-0.00250847	0	-0.00316742	0
	250.208	-0.00626536	0	0.0041784	0	0.00801322	0	0.0115297			250.209	0.0284739	0	0.00864697	0	0.0133016	0	0.016876	0	0.0396715	0		250.209	-0.00327658	0	-0.00797622	0	-0.00260638	0	-0.0031951	0
	250.408	-0.00558565	0	0.00382303	0	0.00674165	0	0.0112895			250.409	0.028969	0	0.00815616	0	0.0140832	0	0.0166445	0	0.0394902	0		250.409	-0.00287477	0	-0.00833123	0	-0.00231088	0	-0.00348487	0
	250.608	-0.00551226	0	0.00413857	0	0.00637137	0	0.0106058			250.609	0.0302554	0	0.00836926	0	0.0150529	0	0.0167218	0	0.0402401	0		250.609	-0.00267188	0	-0.00854188	0	-0.00249095	0	-0.00329544	0
	250.808	-0.00444619	0	0.00464438	0	0.00617461	0	0.0124256			250.809	0.030905	0	0.00918598	0	0.016172	0	0.0176473	0	0.0412111	0		250.809	-0.00238938	0	-0.00963793	0	-0.00269513	0	-0.00370852	0
	251.008	-0.00416111	0	0.00440234	0	0.00580328	0	0.0121018			251.009	0.0307092	0	0.00894638	0	0.0164711	0	0.0177044	0	0.0411827	0		251.009	-0.00165144	0	-0.00967605	0	-0.0023663	0	-0.00356944	0
	251.208	-0.00311937	0	0.0061049	0	0.00669977	0	0.0128365			251.209	0.0311118	0	0.00917539	0	0.0172591	0	0.0178134	0	0.0409892	0		251.209	-0.000245074	0	-0.00874219	0	-0.00170943	0	-0.00214286	0
	251.408	-0.00220662	0	0.00697201	0	0.00749727	0	0.0138935			251.409	0.0308046	0	0.00958161	0	0.0178286	0	0.0182941	0	0.0410464	0		251.409	-0.000183276	0	-0.00796335	0	-0.00138836	0	-0.00119695	0
	251.608	-0.00212775	0	0.00715684	0	0.00692506	0	0.0133634			251.609	0.0306371	0	0.00962859	0	0.0181399	0	0.0184518	0	0.0402766	0		251.609	0.000146531	0	-0.00824032	0	-0.00142488	0	-0.00121564	0
	251.808	-0.00195277	0	0.00802267	0	0.00751313	0	0.0144866			251.809	0.0309103	0	0.00970945	0	0.0187747	0	0.0187481	0	0.0402513	0		251.809	0.000540434	0	-0.00779096	0	-0.000305679	0	-0.00073327	0
	252.008	-0.00198768	0	0.00853979	0	0.00811222	0	0.0142585			252.009	0.031967	0	0.00995565	0	0.0189321	0	0.018365	0	0.0399912	0		252.009	0.00168254	0	-0.00651308	0	0.00138983	0	0.00112059	0
	252.208	-0.00263293	0	0.00948002	0	0.00812049	0	0.0143865			252.209	0.0321246	0	0.00984112	0	0.0190705	0	0.0186494	0	0.0395243	0		252.209	0.00222355	0	-0.0057822	0	0.00264268	0	0.00194783	0
	252.408	-0.00342265	0	0.00989695	0	0.00850628	0	0.0146594			252.409	0.0324049	0	0.0102691	0	0.019026	0	0.018896	0	0.039624	0		252.409	0.00326907	0	-0.00544295	0	0.00377846	0	0.00268004	0
	252.608	-0.0051991	0	0.00949783	0	0.00835342	0	0.0133255			252.609	0.0330868	0	0.0111347	0	0.0192834	0	0.0193923	0	0.0399316	0		252.609	0.0031956	0	-0.00424493	0	0.00402026	0	0.00283999	0
	252.808	-0.00515111	0	0.00970739	0	0.00874181	0	0.0125164			252.809	0.0333121	0	0.0110398	0	0.0190518	0	0.019292	0	0.0394534	0		252.809	0.00316566	0	-0.00359036	0	0.00412051	0	0.00272309	0
	253.008	-0.0062984	0	0.00880243	0	0.00878779	0	0.0119372			253.009	0.0335653	0	0.0114162	0	0.019494	0	0.0196778	0	0.0397963	0		253.009	0.00302614	0	-0.00373829	0	0.00402905	0	0.00302754	0
	253.208	-0.00772448	0	0.00771492	0	0.00737128	0	0.0111054			253.209	0.0342723	0	0.0120088	0	0.0193105	0	0.0197592	0	0.040158	0		253.209	0.00170826	0	-0.00456599	0	0.00288599	0	0.00159048	0
	253.408	-0.0069123	0	0.00794463	0	0.00786131	0	0.0112267			253.409	0.0340171	0	0.0114113	0	0.018557	0	0.019079	0	0.0396352	0		253.409	0.00148955	0	-0.00467968	0	0.00225338	0	0.000929702	0
	253.608	-0.00653612	0	0.00778878	0	0.00819635	0	0.0115406			253.609	0.0334504	0	0.0107863	0	0.017872	0	0.0189774	0	0.0398628	0		253.609	0.00125434	0	-0.00523798	0	0.00186195	0	0.000824394	0
	253.808	-0.00702472	0	0.00669999	0	0.00712874	0	0.010397			253.809	0.0328802	0	0.00996064	0	0.0170678	0	0.0180559	0	0.0391349	0		253.809	0.0016607	0	-0.00551415	0	0.00234098	0	0.00139884	0
	254.008	-0.00706611	0	0.00666892	0	0.00697658	0	0.00973574			254.009	0.0331555	0	0.0103228	0	0.0169632	0	0.0180087	0	0.0395098	0		254.009	0.000894027	0	-0.00547252	0	0.00189024	0	0.000916323	0
	254.208	-0.00695331	0	0.00555392	0	0.00659931	0	0.0101935			254.209	0.0333063	0	0.00981535	0	0.0168985	0	0.0176986	0	0.0403567	0		254.209	2.6234e-05	0	-0.00571406	0	0.00153667	0	0.000449426	0
	254.408	-0.00802174	0	0.00456668	0	0.00640698	0	0.0102358			254.409	0.0333844	0	0.00981451	0	0.0164702	0	0.0177458	0	0.0401195	0		254.409	-0.000270523	0	-0.00619989	0	0.000959017	0	0.000248715	0
	254.608	-0.00784695	0	0.00402743	0	0.0067506	0	0.00971606			254.609	0.0341052	0	0.0103697	0	0.0169317	0	0.0177239	0	0.0412684	0		254.609	-0.000374054	0	-0.00666857	0	0.000810488	0	0.000718659	0
	254.808	-0.00881238	0	0.00314566	0	0.00722173	0	0.0107779			254.809	0.0331899	0	0.0104385	0	0.0170628	0	0.0179278	0	0.0417771	0		254.809	-0.000935485	0	-0.00715113	0	0.000502657	0	-4.15129e-05	0
	255.008	-0.0091803	0	0.00296967	0	0.00774811	0	0.010177			255.009	0.0319707	0	0.00920413	0	0.0166649	0	0.0169932	0	0.0413975	0		255.009	-0.00141623	0	-0.00746302	0	0.000741861	0	-7.9965e-05	0
	255.208	-0.00907166	0	0.00368766	0	0.00792755	0	0.0105879			255.209	0.0322355	0	0.00969518	0	0.0175245	0	0.0177928	0	0.0419962	0		255.209	-0.00174604	0	-0.00778745	0	0.000497278	0	0.000472775	0
	255.408	-0.00927537	0	0.00360285	0	0.00814821	0	0.0114632			255.409	0.0317143	0	0.01001	0	0.0174952	0	0.0188348	0	0.0420337	0		255.409	-0.00281316	0	-0.0086274	0	-4.86882e-05	0	-0.000492735	0
	255.608	-0.0092689	0	0.00417873	0	0.00787084	0	0.011963			255.609	0.0315393	0	0.0100241	0	0.0181121	0	0.019495	0	0.042575	0		255.609	-0.00233704	0	-0.00763206	0	0.00064294	0	-0.00047525	0
	255.808	-0.00801364	0	0.00566298	0	0.00782837	0	0.0128961			255.809	0.030604	0	0.00973774	0	0.0176364	0	0.0194708	0	0.0417576	0		255.809	-0.00191251	0	-0.00685377	0	0.00127655	0	0.000507289	0
	256.008	-0.00778205	0	0.00690889	0	0.00895444	0	0.013111			256.009	0.0308303	0	0.0099076	0	0.0174835	0	0.0195161	0	0.0414539	0		256.009	-0.00180526	0	-0.00614045	0	0.00113036	0	0.00137423	0
	256.208	-0.0085175	0	0.00773093	0	0.00824364	0	0.0132143			256.209	0.030893	0	0.00961878	0	0.0172187	0	0.0199077	0	0.0404426	0		256.209	-0.00109275	0	-0.00528653	0	0.00169448	0	0.00141769	0
	256.408	-0.00875784	0	0.00806458	0	0.0079754	0	0.0127192			256.409	0.0313917	0	0.0100145	0	0.0170801	0	0.0197618	0	0.040753	0		256.409	-0.000647053	0	-0.00409039	0	0.00242103	0	0.00171211	0
	256.608	-0.00949686	0	0.00799099	0	0.00720633	0	0.0114641			256.609	0.032937	0	0.010801	0	0.0180658	0	0.0209259	0	0.0414771	0		256.609	-0.000723332	0	-0.00352755	0	0.00197657	0	0.00107549	0
	256.808	-0.00874558	0	0.0087508	0	0.00739126	0	0.0114506			256.809	0.0326108	0	0.0100464	0	0.0169479	0	0.0201123	0	0.0409999	0		256.809	-0.00022513	0	-0.0041702	0	0.00158927	0	0.000463445	0
	257.008	-0.00858712	0	0.00912699	0	0.00702695	0	0.0112128			257.009	0.0334279	0	0.010252	0	0.0172179	0	0.0198368	0	0.0417798	0		257.009	-0.000160669	0	-0.00550228	0	0.00169925	0	-0.000253637	0
	257.208	-0.00739644	0	0.0096787	0	0.00746121	0	0.010669			257.209	0.0332681	0	0.00961221	0	0.0165022	0	0.0193182	0	0.0415826	0		257.209	-0.000411455	0	-0.00592171	0	0.00162908	0	-0.00142517	0
	257.408	-0.00644114	0	0.00979159	0	0.00837008	0	0.0105116			257.409	0.0332997	0	0.00895431	0	0.0162974	0	0.0189808	0	0.0412073	0		257.409	-0.000157173	0	-0.00623108	0	0.00169532	0	-0.00150953	0
	257.608	-0.00672597	0	0.00927554	0	0.00788531	0	0.00929436			257.609	0.0326441	0	0.00886194	0	0.0167188	0	0.0189163	0	0.0410861	0		257.609	-0.0012478	0	-0.00724746	0	0.00120951	0	-0.00182138	0
	257.808	-0.0070375	0	0.00914001	0	0.0080962	0	0.00881031			257.809	0.0325813	0	0.00920279	0	0.017201	0	0.0179545	0	0.0416061	0		257.809	-0.00139997	0	-0.00728131	0	0.00160451	0	-0.00215342	0
	258.008	-0.00675456	0	0.0084459	0	0.0086817	0	0.00906992			258.009	0.0325975	0	0.00971237	0	0.0171111	0	0.0180358	0	0.0423923	0		258.009	-0.00260008	0	-0.00701845	0	0.0012498	0	-0.00281024	0
	258.208	-0.00649101	0	0.00745914	0	0.00917134	0	0.00974554			258.209	0.0325167	0	0.00990625	0	0.0176802	0	0.0181642	0	0.0432218	0		258.209	-0.00286407	0	-0.00756174	0	0.00120565	0	-0.00348565	0
	258.408	-0.00761296	0	0.00666437	0	0.00959097	0	0.00891465			258.409	0.0325996	0	0.0109843	0	0.0180855	0	0.018123	0	0.0425366	0		258.409	-0.00295614	0	-0.00819599	0	0.00122763	0	-0.00320158	0
	258.608	-0.00706217	0	0.00628736	0	0.0107464	0	0.00913943			258.609	0.031974	0	0.0112332	0	0.018169	0	0.0171641	0	0.042567	0		258.609	-0.00308046	0	-0.00873124	0	0.00157052	0	-0.00339852	0
	258.808	-0.00805102	0	0.0057606	0	0.0114188	0	0.0100286			258.809	0.0303949	0	0.0109258	0	0.0180576	0	0.016199	0	0.0422153	0		258.809	-0.00333022	0	-0.00923723	0	0.00117905	0	-0.00364818	0
	259.008	-0.00777458	0	0.00618037	0	0.0116072	0	0.0106664			259.009	0.030233	0	0.0108156	0	0.0181155	0	0.0161548	0	0.042594	0		259.009	-0.00391407	0	-0.010338	0	0.001029	0	-0.00409935	0
	259.208	-0.00856108	0	0.00581614	0	0.0104888	0	0.0109322			259.209	0.0301192	0	0.0110378	0	0.0181879	0	0.0157788	0	0.0421972	0		259.209	-0.00352062	0	-0.0105829	0	0.000665821	0	-0.00368599	0
	259.408	-0.00853285	0	0.00517874	0	0.00999549	0	0.0112719			259.409	0.0287525	0	0.0101418	0	0.0174887	0	0.0146701	0	0.0416394	0		259.409	-0.00272764	0	-0.00997072	0	0.000812022	0	-0.00317296	0
	259.608	-0.00714051	0	0.00675355	0	0.00990688	0	0.0122063			259.609	0.02806	0	0.0101617	0	0.0170027	0	0.0142272	0	0.0413383	0		259.609	-0.00265832	0	-0.00924397	0	0.000514651	0	-0.00245544	0
	259.808	-0.00707869	0	0.00743762	0	0.0101999	0	0.0130684			259.809	0.0269816	0	0.0104051	0	0.0158472	0	0.0140359	0	0.0398999	0		259.809	-0.00250641	0	-0.00946376	0	-4.28987e-05	0	-0.00211435	0
	260.008	-0.00820282	0	0.00649686	0	0.00945891	0	0.0128023			260.009	0.0276948	0	0.0106179	0	0.0153806	0	0.0139448	0	0.0395178	0		260.009	-0.00204331	0	-0.00911682	0	0.000199855	0	-0.0016464	0
	260.208	-0.00892421	0	0.0064979	0	0.00900434	0	0.0130154			260.209	0.027458	0	0.0102605	0	0.01463	0	0.0137264	0	0.0384076	0		260.209	-0.00115814	0	-0.00855929	0	4.99256e-05	0	-0.00141103	0
	260.408	-0.008799	0	0.00616501	0	0.00849479	0	0.0127085			260.409	0.0275102	0	0.0107087	0	0.0141938	0	0.0132968	0	0.0391385	0		260.409	-0.000674116	0	-0.00833632	0	0.000528698	0	-0.00116434	0
	260.608	-0.00823815	0	0.00546577	0	0.00759161	0	0.0126147			260.609	0.0276433	0	0.00981015	0	0.0144248	0	0.0132363	0	0.0385571	0		260.609	-0.000636849	0	-0.00898764	0	0.000468271	0	-0.00118927	0
	260.808	-0.0074936	0	0.00542285	0	0.0076099	0	0.012945			260.809	0.0271628	0	0.00939109	0	0.0136599	0	0.0123933	0	0.0379178	0		260.809	4.60917e-05	0	-0.00939818	0	0.000873863	0	-0.000944508	0
	261.008	-0.00644653	0	0.00585908	0	0.00765534	0	0.0128617			261.009	0.0278334	0	0.00940221	0	0.0143568	0	0.0131927	0	0.0384365	0		261.009	-6.0244e-06	0	-0.00993426	0	0.00144427	0	-0.00120705	0
	261.208	-0.00636201	0	0.00516315	0	0.0075317	0	0.0123943			261.209	0.0268129	0	0.00864629	0	0.0144894	0	0.0127277	0	0.0378168	0		261.209	-0.000673407	0	-0.00957887	0	0.0013932	0	-0.00103277	0
	261.408	-0.00570168	0	0.00402001	0	0.00698819	0	0.0119093			261.409	0.0269313	0	0.00852709	0	0.0150621	0	0.0126974	0	0.038126	0		261.409	-0.0018592	0	-0.00989723	0	0.00127216	0	-0.00169128	0
	261.608	-0.00576019	0	0.00390862	0	0.00634578	0	0.0115605			261.609	0.0258759	0	0.00765932	0	0.0149527	0	0.0125089	0	0.0376418	0		261.609	-0.00253046	0	-0.00967216	0	0.000733847	0	-0.0023225	0
	261.808	-0.00566656	0	0.00375684	0	0.00575049	0	0.0113862			261.809	0.0251341	0	0.00721394	0	0.0149934	0	0.0121034	0	0.0380052	0		261.809	-0.00308303	0	-0.00933813	0	0.00103452	0	-0.0028896	0
	262.008	-0.00491219	0	0.00344253	0	0.0057651	0	0.011082			262.009	0.0246482	0	0.00714631	0	0.0146626	0	0.0133112	0	0.0381057	0		262.009	-0.00350279	0	-0.00966258	0	0.00145552	0	-0.00278296	0
	262.208	-0.00366929	0	0.00303637	0	0.00580751	0	0.0113131			262.209	0.0249912	0	0.0066487	0	0.0148502	0	0.0132389	0	0.037446	0		262.209	-0.00351458	0	-0.00930269	0	0.00211421	0	-0.00296906	0
	262.408	-0.00407519	0	0.00265493	0	0.00512979	0	0.0113788			262.409	0.0249099	0	0.0060943	0	0.0147567	0	0.012593	0	0.0369595	0		262.409	-0.00334833	0	-0.00923494	0	0.00259635	0	-0.00262646	0
	262.608	-0.00455391	0	0.00291507	0	0.00499388	0	0.0112198			262.609	0.0249874	0	0.00626284	0	0.0143504	0	0.0124093	0	0.0369265	0		262.609	-0.00349551	0	-0.00861251	0	0.00281638	0	-0.00303747	0
	262.808	-0.00559026	0	0.00279802	0	0.00444278	0	0.0107287			262.809	0.0250515	0	0.00619836	0	0.014619	0	0.0125643	0	0.0372364	0		262.809	-0.00323171	0	-0.00863389	0	0.00251848	0	-0.00264363	0
	263.008	-0.00591139	0	0.00362026	0	0.00335603	0	0.0102979			263.009	0.025347	0	0.00545983	0	0.0144849	0	0.0124726	0	0.037102	0		263.009	-0.00274597	0	-0.00825892	0	0.0025513	0	-0.0022813	0
	263.208	-0.00581188	0	0.00437627	0	0.00297958	0	0.010229			263.209	0.025543	0	0.00522026	0	0.0145713	0	0.0117084	0	0.0372932	0		263.209	-0.00173844	0	-0.00753181	0	0.00252264	0	-0.00179564	0
	263.408	-0.00399298	0	0.00619073	0	0.00441191	0	0.0113277			263.409	0.026262	0	0.00557322	0	0.0142537	0	0.0122316	0	0.0380938	0		263.409	-0.0011761	0	-0.00700554	0	0.00239768	0	-0.00173273	0
	263.608	-0.0027884	0	0.00778762	0	0.00488418	0	0.0120397			263.609	0.0276087	0	0.00657658	0	0.0147011	0	0.0125575	0	0.0392727	0		263.609	-0.00161787	0	-0.00695455	0	0.00239569	0	-0.0015312	0
	263.808	-0.00351628	0	0.00745734	0	0.00553271	0	0.0112131			263.809	0.0291051	0	0.00795987	0	0.0158251	0	0.0132911	0	0.0397212	0		263.809	-0.000540899	0	-0.00615892	0	0.00253912	0	-0.00145128	0
	264.008	-0.00377716	0	0.00702675	0	0.00563361	0	0.0104348			264.009	0.0304471	0	0.00759214	0	0.0160903	0	0.0137587	0	0.0400355	0		264.009	0.00019902	0	-0.00518524	0	0.00278438	0	-0.000558044	0
	264.208	-0.00392014	0	0.00718193	0	0.00653411	0	0.0110952			264.209	0.0314472	0	0.00798229	0	0.0164525	0	0.0140786	0	0.0408118	0		264.209	0.000488472	0	-0.00461697	0	0.00183262	0	-0.000900709	0
	264.408	-0.00369458	0	0.00705623	0	0.00626025	0	0.0105764			264.409	0.0319167	0	0.00871049	0	0.016445	0	0.0143458	0	0.0407418	0		264.409	0.000518537	0	-0.0049394	0	0.00204861	0	-3.64832e-05	0
	264.608	-0.00332904	0	0.00722504	0	0.00721924	0	0.0105483			264.609	0.0317701	0	0.00782514	0	0.0160944	0	0.0140073	0	0.0401682	0		264.609	3.80286e-05	0	-0.0059611	0	0.00199439	0	2.3208e-05	0
	264.808	-0.00367282	0	0.00702658	0	0.00735852	0	0.0103364			264.809	0.0318313	0	0.00880476	0	0.0152502	0	0.0136316	0	0.040012	0		264.809	0.000185202	0	-0.00567827	0	0.00271543	0	3.05101e-05	0
	265.008	-0.00359963	0	0.00768039	0	0.00804001	0	0.0112856			265.009	0.0319112	0	0.00871427	0	0.015012	0	0.0137416	0	0.040214	0		265.009	5.19852e-05	0	-0.00562389	0	0.00290384	0	0.000107456	0
	265.208	-0.00392639	0	0.00727622	0	0.00920306	0	0.0114694			265.209	0.0310822	0	0.00910052	0	0.0145255	0	0.013547	0	0.040117	0		265.209	-0.000550958	0	-0.00627096	0	0.00248997	0	-0.000877124	0
	265.408	-0.003866	0	0.00775282	0	0.0091027	0	0.0114879			265.409	0.0309924	0	0.0087776	0	0.0143604	0	0.0143995	0	0.0405053	0		265.409	-0.00138402	0	-0.00767748	0	0.00210976	0	-0.00168077	0
	265.608	-0.00447403	0	0.00773341	0	0.00960748	0	0.0114654			265.609	0.030441	0	0.0082874	0	0.0141288	0	0.015006	0	0.040414	0		265.609	-0.0018238	0	-0.00835581	0	0.00134757	0	-0.00221841	0
	265.808	-0.00487363	0	0.00732156	0	0.00997919	0	0.0115289			265.809	0.0296109	0	0.00844195	0	0.0144818	0	0.0156473	0	0.0405541	0		265.809	-0.00178228	0	-0.0090394	0	0.00206526	0	-0.00170877	0
	266.008	-0.00460821	0	0.00742011	0	0.0107812	0	0.0120657			266.009	0.0304526	0	0.0090948	0	0.0140818	0	0.0171738	0	0.0410579	0		266.009	-0.00190796	0	-0.00917612	0	0.00230696	0	-0.000923254	0
	266.208	-0.00422842	0	0.00653856	0	0.0111773	0	0.0129018			266.209	0.0303419	0	0.00890039	0	0.013851	0	0.0166662	0	0.0402839	0		266.209	-0.00226322	0	-0.00889895	0	0.00201197	0	-0.00138771	0
	266.408	-0.00584068	0	0.00655419	0	0.0105753	0	0.0126215			266.409	0.0300191	0	0.00949518	0	0.0139195	0	0.0169016	0	0.0407231	0		266.409	-0.00293018	0	-0.00978638	0	0.00133874	0	-0.00203536	0
	266.608	-0.00646244	0	0.00723293	0	0.0109929	0	0.013275			266.609	0.0292776	0	0.00969574	0	0.0140684	0	0.0171954	0	0.0408441	0		266.609	-0.00346521	0	-0.00928797	0	0.001299	0	-0.00182821	0
	266.808	-0.00559419	0	0.00838457	0	0.010796	0	0.0139791			266.809	0.0288656	0	0.00992954	0	0.0142131	0	0.0177739	0	0.0414419	0		266.809	-0.00358538	0	-0.00928993	0	0.000467566	0	-0.00173309	0
	267.008	-0.00524743	0	0.0087493	0	0.010676	0	0.0143501			267.009	0.0286423	0	0.00967364	0	0.0145633	0	0.0178402	0	0.0418446	0		267.009	-0.00313104	0	-0.00922777	0	-1.2605e-05	0	-0.00187612	0
	267.208	-0.00406947	0	0.00928823	0	0.0110178	0	0.0144521			267.209	0.0286174	0	0.00995426	0	0.0156127	0	0.0184194	0	0.0418966	0		267.209	-0.00250008	0	-0.00818926	0	2.68323e-06	0	-0.00134257	0
	267.408	-0.00326555	0	0.00998734	0	0.0112658	0	0.0147976			267.409	0.0293868	0	0.0108302	0	0.0163539	0	0.0192983	0	0.0423246	0		267.409	-0.00239816	0	-0.00782692	0	6.77557e-05	0	-0.000604217	0
	267.608	-0.00346831	0	0.00933297	0	0.0104752	0	0.0144629			267.609	0.0294608	0	0.0100103	0	0.0170932	0	0.0184669	0	0.0424132	0		267.609	-0.0016783	0	-0.00768768	0	0.000752664	0	-1.96839e-05	0
	267.808	-0.00466059	0	0.00897423	0	0.0105625	0	0.0127293			267.809	0.0299458	0	0.00992563	0	0.0177048	0	0.0192672	0	0.0421516	0		267.809	-0.00110842	0	-0.00798692	0	0.000471343	0	-0.000655325	0
	268.008	-0.00603222	0	0.00771372	0	0.00921457	0	0.0116129			268.009	0.0298339	0	0.00861101	0	0.0173246	0	0.0187542	0	0.0423664	0		268.009	-0.00140467	0	-0.00824986	0	0.00026612	0	-0.000663763	0
	268.208	-0.00778008	0	0.0065294	0	0.00782921	0	0.0107316			268.209	0.0298505	0	0.00831559	0	0.0165465	0	0.017229	0	0.0422476	0		268.209	-0.00156465	0	-0.00764052	0	0.000404265	0	-0.000853521	0
	268.408	-0.00803571	0	0.00622497	0	0.00710655	0	0.00951048			268.409	0.0294423	0	0.00776962	0	0.0160879	0	0.0169591	0	0.0411552	0		268.409	-0.00110354	0	-0.00814076	0	0.00044913	0	-0.000986753	0
	268.608	-0.00853419	0	0.00586899	0	0.00674441	0	0.00947315			268.609	0.0289017	0	0.00665915	0	0.0159053	0	0.015786	0	0.0407092	0		268.609	-0.000183593	0	-0.0078045	0	0.00193473	0	-0.000953137	0
	268.808	-0.00858708	0	0.00537942	0	0.00588565	0	0.00914984			268.809	0.0285097	0	0.00678444	0	0.0154682	0	0.0150645	0	0.040322	0		268.809	0.000785271	0	-0.0062466	0	0.00299575	0	-0.00124123	0
	269.008	-0.00854395	0	0.00578061	0	0.00630034	0	0.00969708			269.009	0.028076	0	0.0070137	0	0.0154851	0	0.0152738	0	0.0401779	0		269.009	0.000821234	0	-0.00706348	0	0.00267914	0	-0.0024718	0
	269.208	-0.00834991	0	0.00600226	0	0.00657034	0	0.00964137			269.209	0.0279835	0	0.00820528	0	0.0161655	0	0.0162644	0	0.0407097	0		269.209	0.000211804	0	-0.0082384	0	0.00223585	0	-0.00340123	0
	269.408	-0.00841785	0	0.00577089	0	0.0055704	0	0.0093749			269.409	0.0284174	0	0.00825028	0	0.0167612	0	0.0161909	0	0.0408558	0		269.409	-0.000171554	0	-0.00854643	0	0.00202107	0	-0.00312286	0
	269.608	-0.0082589	0	0.00502584	0	0.00625559	0	0.00961458			269.609	0.0286384	0	0.00888485	0	0.0173537	0	0.0164614	0	0.0414051	0		269.609	-0.000572525	0	-0.00811376	0	0.00199869	0	-0.00287043	0
	269.808	-0.00824382	0	0.00486127	0	0.0051762	0	0.0102751			269.809	0.0302197	0	0.0101321	0	0.0187761	0	0.0168961	0	0.0425297	0		269.809	-0.000671707	0	-0.00836056	0	0.00238826	0	-0.00240462	0
	270.008	-0.00792535	0	0.00497301	0	0.00571613	0	0.0107344			270.009	0.0315911	0	0.0110901	0	0.0184815	0	0.0171332	0	0.0427515	0		270.009	-0.00109761	0	-0.00783598	0	0.00168732	0	-0.00223664	0
	270.208	-0.00720508	0	0.004756	0	0.00608849	0	0.0112452			270.209	0.0312746	0	0.0103172	0	0.0182632	0	0.0166302	0	0.0421555	0		270.209	-0.00112176	0	-0.00796328	0	0.00164118	0	-0.00245212	0
	270.408	-0.00704209	0	0.00490822	0	0.00581072	0	0.0112748			270.409	0.0314546	0	0.00971187	0	0.0180461	0	0.0167662	0	0.042263	0		270.409	-0.00226319	0	-0.00822982	0	0.00129981	0	-0.00218785	0
	270.608	-0.00636829	0	0.00550897	0	0.00653199	0	0.012599			270.609	0.031211	0	0.00934966	0	0.0179188	0	0.0169773	0	0.0426952	0		270.609	-0.00316582	0	-0.00775849	0	0.000644136	0	-0.00191928	0
	270.808	-0.005521	0	0.0057213	0	0.00632869	0	0.0118948			270.809	0.031552	0	0.00997534	0	0.0177098	0	0.01788	0	0.0426351	0		270.809	-0.00367403	0	-0.00790249	0	0.000632229	0	-0.00267764	0
	271.008	-0.005628	0	0.00558816	0	0.00723794	0	0.0124871			271.009	0.03138	0	0.00986407	0	0.0182454	0	0.0186151	0	0.0423771	0		271.009	-0.00377488	0	-0.00824457	0	0.00100369	0	-0.00199218	0
	271.208	-0.00485936	0	0.00642737	0	0.00741001	0	0.0124867			271.209	0.0313592	0	0.0104074	0	0.018459	0	0.0189897	0	0.0422496	0		271.209	-0.00325944	0	-0.00822926	0	0.00149503	0	-0.00147385	0
	271.408	-0.00427475	0	0.00697578	0	0.0083529	0	0.0128277			271.409	0.0313144	0	0.0103019	0	0.0177196	0	0.0191014	0	0.0418548	0		271.409	-0.00382902	0	-0.00891697	0	0.00179451	0	-0.0027989	0
	271.608	-0.00423828	0	0.00703097	0	0.00880877	0	0.0122061			271.609	0.030528	0	0.0090881	0	0.0167417	0	0.0181737	0	0.0413177	0		271.609	-0.00414168	0	-0.0097506	0	0.00203783	0	-0.00340594	0
	271.808	-0.0045786	0	0.00736887	0	0.0090722	0	0.0110297			271.809	0.0303695	0	0.00925821	0	0.0167284	0	0.0183025	0	0.0412127	0		271.809	-0.00446008	0	-0.0102399	0	0.00141261	0	-0.00406565	0
	272.008	-0.00523592	0	0.00710035	0	0.00868326	0	0.0104602			272.009	0.0296721	0	0.00810097	0	0.016117	0	0.017316	0	0.0408861	0		272.009	-0.00475856	0	-0.00975511	0	0.00169344	0	-0.00421252	0
	272.208	-0.00582592	0	0.00737876	0	0.00898235	0	0.0107257			272.209	0.0288967	0	0.00730077	0	0.0157277	0	0.016518	0	0.0406228	0		272.209	-0.00449401	0	-0.00925602	0	0.00134794	0	-0.00434831	0
	272.408	-0.0041325	0	0.00863216	0	0.0091948	0	0.0111036			272.409	0.028512	0	0.00691933	0	0.015459	0	0.0168067	0	0.0393915	0		272.409	-0.00337591	0	-0.00901806	0	0.00157969	0	-0.00455725	0
	272.608	-0.00382535	0	0.00952526	0	0.00963584	0	0.011812			272.609	0.0282686	0	0.00656975	0	0.0155272	0	0.0168019	0	0.0392177	0		272.609	-0.00275438	0	-0.00873018	0	0.00235409	0	-0.0040387	0
	272.808	-0.00331982	0	0.0105897	0	0.0100936	0	0.0123529			272.809	0.0286228	0	0.0070756	0	0.0153126	0	0.0171368	0	0.0399183	0		272.809	-0.00273562	0	-0.00856051	0	0.00111285	0	-0.00460725	0
	273.008	-0.00431626	0	0.0103288	0	0.0102284	0	0.0127281			273.009	0.0280984	0	0.00759027	0	0.0151853	0	0.0175024	0	0.039389	0		273.009	-0.0028047	0	-0.00935029	0	0.000702475	0	-0.00483072	0
	273.208	-0.00463022	0	0.00983411	0	0.00990272	0	0.0129087			273.209	0.028519	0	0.00769198	0	0.0149566	0	0.0179848	0	0.0393765	0		273.209	-0.00315482	0	-0.00962168	0	0.000187558	0	-0.00501683	0
	273.408	-0.00553724	0	0.00965517	0	0.00875568	0	0.0127132			273.409	0.0286585	0	0.00712869	0	0.0147874	0	0.0169589	0	0.0395597	0		273.409	-0.00356038	0	-0.00907468	0	-0.000198141	0	-0.00453868	0
	273.608	-0.00539903	0	0.0100034	0	0.00874871	0	0.0136236			273.609	0.0292581	0	0.00716257	0	0.0155952	0	0.0164801	0	0.0402408	0		273.609	-0.00302908	0	-0.00874208	0	0.000125208	0	-0.00353186	0
	273.808	-0.00587163	0	0.00959409	0	0.0078356	0	0.0140642			273.809	0.0306414	0	0.00693007	0	0.0159376	0	0.0159039	0	0.0402483	0		273.809	-0.00268278	0	-0.00830589	0	-0.000504577	0	-0.00274397	0
	274.008	-0.00596059	0	0.00955324	0	0.00779025	0	0.0137794			274.009	0.0298317	0	0.00631228	0	0.0151365	0	0.0152849	0	0.0394758	0		274.009	-0.00179672	0	-0.00759797	0	-0.000319921	0	-0.0012304	0
	274.208	-0.00524832	0	0.00925653	0	0.00753851	0	0.0129627			274.209	0.0298198	0	0.00545772	0	0.0158961	0	0.0149747	0	0.040119	0		274.209	-0.00174952	0	-0.00693631	0	0.000425345	0	-0.00034605	0
	274.408	-0.00589968	0	0.00863773	0	0.00685373	0	0.0124092			274.409	0.0303438	0	0.00458684	0	0.0152313	0	0.0140223	0	0.0399403	0		274.409	-0.00182282	0	-0.00665979	0	0.000704075	0	-5.92552e-06	0
	274.608	-0.00638588	0	0.00768824	0	0.00665614	0	0.0119095			274.609	0.0300079	0	0.00472882	0	0.0152378	0	0.0133612	0	0.0397287	0		274.609	-0.00181601	0	-0.00612863	0	0.00104054	0	-9.40979e-05	0
	274.808	-0.00622217	0	0.00730478	0	0.00600435	0	0.0112325			274.809	0.0298794	0	0.00566081	0	0.0158959	0	0.0135966	0	0.0399122	0		274.809	-0.00147192	0	-0.00650968	0	0.00218791	0	-4.70572e-06	0
	275.008	-0.00587337	0	0.00715367	0	0.0064907	0	0.0114641			275.009	0.0300977	0	0.00668393	0	0.0168138	0	0.013939	0	0.0410644	0		275.009	-0.00119065	0	-0.00644247	0	0.00220381	0	0.000704079	0
	275.208	-0.00603297	0	0.00642563	0	0.00588052	0	0.0104529			275.209	0.030049	0	0.00792628	0	0.0171837	0	0.0138314	0	0.0410608	0		275.209	-0.00113082	0	-0.00591308	0	0.00294049	0	0.000555335	0
	275.408	-0.00553853	0	0.00588562	0	0.00613144	0	0.00953248			275.409	0.0290294	0	0.00734591	0	0.0166555	0	0.0130388	0	0.0406087	0		275.409	-0.00116983	0	-0.00546479	0	0.00328544	0	0.00021793	0
	275.608	-0.00469106	0	0.00617828	0	0.00694173	0	0.0099239			275.609	0.0288878	0	0.00765125	0	0.0168713	0	0.0130288	0	0.0408415	0		275.609	-0.000762292	0	-0.00541621	0	0.00345254	0	0.000656912	0
	275.808	-0.00453668	0	0.00605218	0	0.00707328	0	0.010065			275.809	0.0290056	0	0.0079498	0	0.0178656	0	0.0134454	0	0.0411902	0		275.809	-0.000363174	0	-0.00533809	0	0.00328231	0	0.000100371	0
	276.008	-0.0049486	0	0.00560754	0	0.00745701	0	0.0104149			276.009	0.0285978	0	0.00819653	0	0.0182667	0	0.0134496	0	0.0415312	0		276.009	-0.000764244	0	-0.00503561	0	0.00383241	0	-0.00101369	0
	276.208	-0.00486727	0	0.00559096	0	0.00721112	0	0.0103416			276.209	0.0286274	0	0.00849644	0	0.0187213	0	0.0135186	0	0.0418005	0		276.209	-0.000446045	0	-0.00509346	0	0.00338359	0	-0.00114361	0
	276.408	-0.00387028	0	0.00581262	0	0.00737047	0	0.0110837			276.409	0.0297372	0	0.0077687	0	0.0182689	0	0.0138864	0	0.0410665	0		276.409	-0.000636683	0	-0.00518401	0	0.0034275	0	-0.00125039	0
	276.608	-0.00438444	0	0.00616061	0	0.00830626	0	0.0112852			276.609	0.0307392	0	0.00811969	0	0.0182534	0	0.0146261	0	0.0417704	0		276.609	-0.000491587	0	-0.00577974	0	0.00293555	0	-0.00122533	0
	276.808	-0.00483178	0	0.00641595	0	0.00835942	0	0.0109398			276.809	0.0311797	0	0.00932898	0	0.0179226	0	0.0152569	0	0.0423517	0		276.809	-0.000262514	0	-0.00593798	0	0.00203177	0	-0.00121564	0
	277.008	-0.00586075	0	0.0049665	0	0.00800633	0	0.0105854			277.009	0.0304485	0	0.00958802	0	0.0172824	0	0.0155416	0	0.041951	0		277.009	-0.00039877	0	-0.00603463	0	0.00192846	0	-0.00122808	0
	277.208	-0.0061391	0	0.00449482	0	0.00667757	0	0.0102365			277.209	0.030964	0	0.00941938	0	0.016799	0	0.0157003	0	0.0422993	0		277.209	-0.000824323	0	-0.00569986	0	0.00190186	0	-0.00203999	0
	277.408	-0.00660087	0	0.0052384	0	0.00666079	0	0.0109685			277.409	0.0310081	0	0.00956985	0	0.016814	0	0.0154177	0	0.0430962	0		277.409	-0.000707982	0	-0.00544251	0	0.00149085	0	-0.00143247	0
	277.608	-0.00672502	0	0.00533098	0	0.00663391	0	0.0114712			277.609	0.0316887	0	0.010525	0	0.0171491	0	0.0158401	0	0.0425025	0		277.609	0.00074176	0	-0.00489111	0	0.00146107	0	-0.000615139	0
	277.808	-0.0068803	0	0.00534316	0	0.00565743	0	0.01107			277.809	0.0327863	0	0.0101755	0	0.0168725	0	0.0165205	0	0.0430674	0		277.809	-7.46339e-05	0	-0.00522025	0	-3.30035e-05	0	-0.000810435	0
	278.008	-0.00646137	0	0.00489262	0	0.00523359	0	0.00979609			278.009	0.0325504	0	0.0102152	0	0.016531	0	0.0156621	0	0.043419	0		278.009	0.000480353	0	-0.00587346	0	4.88897e-06	0	-0.00122225	0
	278.208	-0.00617172	0	0.00509325	0	0.00608727	0	0.00986272			278.209	0.033394	0	0.00976863	0	0.0165037	0	0.0147654	0	0.043062	0		278.209	-0.000252267	0	-0.00593032	0	3.12862e-05	0	-0.00194776	0
	278.408	-0.00707458	0	0.00486568	0	0.00571243	0	0.00999535			278.409	0.033584	0	0.00898054	0	0.0151311	0	0.0137994	0	0.0425927	0		278.409	5.11462e-05	0	-0.00587659	0	0.000275236	0	-0.0020952	0
	278.608	-0.00709113	0	0.00428014	0	0.00580807	0	0.0097988			278.609	0.0335018	0	0.00852578	0	0.014886	0	0.0139373	0	0.0426698	0		278.609	-0.000503872	0	-0.0062779	0	-0.000333452	0	-0.00317213	0
	278.808	-0.00669724	0	0.00506532	0	0.00663901	0	0.0106182			278.809	0.033529	0	0.00836588	0	0.0147207	0	0.0142311	0	0.0425853	0		278.809	-0.000117088	0	-0.00611857	0	0.000130624	0	-0.00255795	0
	279.008	-0.0066608	0	0.00478439	0	0.00693461	0	0.0107835			279.009	0.0340179	0	0.0082021	0	0.0147741	0	0.0145611	0	0.0429542	0		279.009	-0.000154931	0	-0.00634596	0	-0.000480088	0	-0.00311959	0
	279.208	-0.00690015	0	0.00446895	0	0.00674242	0	0.0104712			279.209	0.0335616	0	0.00819989	0	0.0141403	0	0.0142167	0	0.042206	0		279.209	-0.000522425	0	-0.00634177	0	0.000260027	0	-0.00358526	0
	279.408	-0.00614485	0	0.00401372	0	0.00723865	0	0.0108098			279.409	0.0327623	0	0.00638179	0	0.0134311	0	0.0134602	0	0.0420531	0		279.409	-0.000209158	0	-0.00675571	0	0.000752547	0	-0.0041586	0
	279.608	-0.00606721	0	0.00456672	0	0.00764748	0	0.0116786			279.609	0.0322753	0	0.00562372	0	0.0136838	0	0.0138048	0	0.0417808	0		279.609	-0.000881402	0	-0.00735794	0	0.00106636	0	-0.00452552	0
	279.808	-0.00572877	0	0.00469905	0	0.00788675	0	0.0121496			279.809	0.0320683	0	0.00534162	0	0.0139117	0	0.0137389	0	0.0424544	0		279.809	-0.0014419	0	-0.00742847	0	0.00124456	0	-0.00515745	0
	280.008	-0.00541879	0	0.00529526	0	0.0087898	0	0.0129227			280.009	0.0318012	0	0.00468238	0	0.0141109	0	0.0133856	0	0.0421378	0		280.009	-0.00109275	0	-0.00682504	0	0.00184311	0	-0.00474409	0
	280.208	-0.00509293	0	0.00560237	0	0.00861358	0	0.0124053			280.209	0.0319124	0	0.00423879	0	0.0140281	0	0.013217	0	0.0418406	0		280.209	-0.00086344	0	-0.0072135	0	0.00217462	0	-0.00352488	0
	280.408	-0.00516832	0	0.00589861	0	0.00923711	0	0.0125572			280.409	0.0318148	0	0.00373494	0	0.013715	0	0.0133609	0	0.0412624	0		280.409	-0.00115803	0	-0.00808609	0	0.00240076	0	-0.00307269	0
	280.608	-0.00547221	0	0.00666459	0	0.00928248	0	0.0116884			280.609	0.0312916	0	0.00473204	0	0.0139636	0	0.013417	0	0.0412015	0		280.609	-0.00128231	0	-0.00742348	0	0.00295866	0	-0.00219507	0
	280.808	-0.00553694	0	0.00636604	0	0.00871585	0	0.0108639			280.809	0.031022	0	0.00535198	0	0.0145306	0	0.0143247	0	0.0419029	0		280.809	-0.00168976	0	-0.00736169	0	0.00341317	0	-0.0017436	0
	281.008	-0.00529233	0	0.00628202	0	0.00868013	0	0.0114348			281.009	0.0311869	0	0.00529309	0	0.0145634	0	0.0141734	0	0.0419086	0		281.009	-0.00178185	0	-0.00683732	0	0.00361658	0	-0.00128539	0
	281.208	-0.00532265	0	0.00631947	0	0.00900896	0	0.0112012			281.209	0.0316263	0	0.00533994	0	0.0148488	0	0.0152372	0	0.0424015	0		281.209	-0.00193826	0	-0.00578482	0	0.00432	0	-0.00157856	0
	281.408	-0.00576072	0	0.00612227	0	0.0097087	0	0.0112033			281.409	0.031894	0	0.00658278	0	0.0151385	0	0.0162118	0	0.0426848	0		281.409	-0.00178302	0	-0.00572743	0	0.00410665	0	-0.00102452	0
	281.608	-0.00644672	0	0.00586704	0	0.00905162	0	0.0109794			281.609	0.0326544	0	0.00787215	0	0.0161987	0	0.0166946	0	0.0425179	0		281.609	-0.00106068	0	-0.00584034	0	0.00354945	0	-0.000679638	0
	281.808	-0.00613257	0	0.00599918	0	0.00901899	0	0.0111857			281.809	0.0329239	0	0.00818223	0	0.0166326	0	0.0162116	0	0.0436173	0		281.809	-0.00183909	0	-0.00624016	0	0.00274157	0	-0.000580736	0
	282.008	-0.00596734	0	0.00579193	0	0.00867947	0	0.0108324			282.009	0.0317781	0	0.0083452	0	0.0166249	0	0.0153827	0	0.042178	0		282.009	-0.00170977	0	-0.00621199	0	0.00284858	0	-0.00031669	0
	282.208	-0.00555609	0	0.00728962	0	0.00947782	0	0.0122255			282.209	0.032903	0	0.00892523	0	0.0165737	0	0.0160704	0	0.0424523	0		282.209	-0.0016904	0	-0.00565256	0	0.00291074	0	-0.000358851	0
	282.408	-0.00558715	0	0.00738239	0	0.00949356	0	0.0128521			282.409	0.0332124	0	0.00951826	0	0.0162652	0	0.0165141	0	0.0427856	0		282.409	-0.00116652	0	-0.00486947	0	0.00333073	0	0.00011591	0
	282.608	-0.00601835	0	0.00730497	0	0.00908575	0	0.0125549			282.609	0.0332683	0	0.00906864	0	0.0164164	0	0.0168306	0	0.0419307	0		282.609	-0.00125829	0	-0.00564116	0	0.00245878	0	-0.00051638	0
	282.808	-0.00514836	0	0.00772923	0	0.00978725	0	0.0132597			282.809	0.0324974	0	0.00856367	0	0.0162099	0	0.0158474	0	0.0411799	0		282.809	-0.000856584	0	-0.00573096	0	0.00280732	0	-0.00031978	0
	283.008	-0.00517596	0	0.00728826	0	0.00881852	0	0.0122861			283.009	0.03244	0	0.00918236	0	0.0162454	0	0.0156745	0	0.0416697	0		283.009	-0.000667548	0	-0.00654481	0	0.00231764	0	-0.000812528	0
	283.208	-0.00507891	0	0.00701767	0	0.00758436	0	0.011266			283.209	0.0322525	0	0.00915148	0	0.0162271	0	0.0153371	0	0.0413468	0		283.209	-0.000545	0	-0.00622258	0	0.00300709	0	-0.000792318	0
	283.408	-0.0059757	0	0.00661025	0	0.00718892	0	0.011264			283.409	0.0316227	0	0.00772182	0	0.0156343	0	0.015159	0	0.0410226	0		283.409	0.00046697	0	-0.00577248	0	0.00344643	0	-0.000706546	0
	283.608	-0.00602441	0	0.00714237	0	0.00679192	0	0.0112349			283.609	0.0310108	0	0.00728777	0	0.0159924	0	0.0158628	0	0.0405389	0		283.609	0.000491538	0	-0.00550858	0	0.00347614	0	-0.000482622	0
	283.808	-0.00556485	0	0.00704904	0	0.00723097	0	0.0116326			283.809	0.0319778	0	0.00775557	0	0.0162322	0	0.0161768	0	0.0413434	0		283.809	0.00168706	0	-0.00501696	0	0.0040093	0	-0.000276915	0
	284.008	-0.0062538	0	0.00648446	0	0.00733981	0	0.0110957			284.009	0.0320389	0	0.00781983	0	0.0166109	0	0.0160904	0	0.0401597	0		284.009	0.00263827	0	-0.00448613	0	0.00456945	0	-0.000141801	0
	284.208	-0.00661423	0	0.00604394	0	0.00656445	0	0.010347			284.209	0.0313232	0	0.00768709	0	0.016161	0	0.0155664	0	0.0394819	0		284.209	0.00277475	0	-0.00458483	0	0.00569688	0	0.000408652	0
	284.408	-0.00736214	0	0.00526821	0	0.00698577	0	0.0102354			284.409	0.0302822	0	0.00749727	0	0.0166641	0	0.0153934	0	0.0392496	0		284.409	0.00237215	0	-0.00459035	0	0.00574541	0	0.000153532	0
	284.608	-0.00732114	0	0.00505342	0	0.00757309	0	0.0103959			284.609	0.0299824	0	0.00769817	0	0.0171808	0	0.015772	0	0.0393228	0		284.609	0.00178204	0	-0.00424359	0	0.00611561	0	-3.15855e-05	0
	284.808	-0.00654646	0	0.00444091	0	0.00878073	0	0.0112223			284.809	0.0298334	0	0.00709985	0	0.0172151	0	0.0160014	0	0.0395879	0		284.809	0.00119166	0	-0.00485648	0	0.00542663	0	-0.000293205	0
	285.008	-0.00635802	0	0.00479262	0	0.00969503	0	0.0118017			285.009	0.029688	0	0.00582547	0	0.0166035	0	0.0154583	0	0.0394749	0		285.009	0.00163058	0	-0.00464121	0	0.00535101	0	0.000178083	0
	285.208	-0.00680315	0	0.00383358	0	0.0103222	0	0.0121644			285.209	0.0291811	0	0.0051486	0	0.0163702	0	0.0153356	0	0.0399569	0		285.209	0.000949753	0	-0.00453172	0	0.00458131	0	-0.000269967	0
	285.408	-0.00805922	0	0.00335307	0	0.00955977	0	0.0122618			285.409	0.0297708	0	0.00572121	0	0.017088	0	0.0151073	0	0.0400303	0		285.409	0.000475397	0	-0.00486282	0	0.00367547	0	-0.000319733	0
	285.608	-0.00798296	0	0.00401899	0	0.0103717	0	0.0137249			285.609	0.030403	0	0.00603448	0	0.0175675	0	0.0145339	0	0.0405984	0		285.609	0.000257628	0	-0.00562073	0	0.00320416	0	7.70434e-05	0
	285.808	-0.00741412	0	0.00445237	0	0.0105906	0	0.0147228			285.809	0.030055	0	0.00555066	0	0.0174713	0	0.014073	0	0.0407659	0		285.809	-0.000442989	0	-0.00534226	0	0.00341386	0	0.00123891	0
	286.008	-0.00724854	0	0.00429177	0	0.0109175	0	0.0149524			286.009	0.0301623	0	0.0050098	0	0.016994	0	0.0138111	0	0.0402349	0		286.009	-0.000469925	0	-0.00537482	0	0.00390395	0	0.00171552	0
	286.208	-0.00673212	0	0.00517472	0	0.0114104	0	0.015958			286.209	0.0313813	0	0.00465135	0	0.0165691	0	0.0141956	0	0.0411946	0		286.209	-0.00140268	0	-0.00600474	0	0.0033453	0	0.00144345	0
	286.408	-0.00684598	0	0.00471021	0	0.0101768	0	0.0158418			286.409	0.0315212	0	0.00456152	0	0.0166023	0	0.0139651	0	0.0411548	0		286.409	-0.00243606	0	-0.0062402	0	0.0035075	0	0.00138004	0
	286.608	-0.00695281	0	0.00429135	0	0.00968338	0	0.0154949			286.609	0.0316551	0	0.00381252	0	0.0170491	0	0.0134882	0	0.041327	0		286.609	-0.00378777	0	-0.0073004	0	0.00223017	0	0.000536295	0
	286.808	-0.00537929	0	0.00479569	0	0.0103647	0	0.0158139			286.809	0.0313911	0	0.00361327	0	0.0164267	0	0.0132825	0	0.0418571	0		286.809	-0.00425251	0	-0.0068924	0	0.00270996	0	0.000162628	0
	287.008	-0.00561662	0	0.00506581	0	0.00943037	0	0.0152857			287.009	0.0308504	0	0.00340635	0	0.0156662	0	0.0139186	0	0.0419379	0		287.009	-0.00357118	0	-0.00647511	0	0.00261929	0	-0.00017294	0
	287.208	-0.00547661	0	0.00563354	0	0.0090136	0	0.015207			287.209	0.0311345	0	0.00265283	0	0.0145813	0	0.0135786	0	0.0411644	0		287.209	-0.00405298	0	-0.00623718	0	0.00250243	0	-0.000944123	0
	287.408	-0.00664835	0	0.00647487	0	0.0082734	0	0.0155675			287.409	0.0315722	0	0.00190384	0	0.0135088	0	0.0138117	0	0.0411114	0		287.409	-0.00401271	0	-0.00654014	0	0.00211059	0	-0.00153237	0
	287.608	-0.00663953	0	0.00676161	0	0.00779583	0	0.0148587			287.609	0.0323321	0	0.00281912	0	0.014148	0	0.0140929	0	0.0415044	0		287.609	-0.00409269	0	-0.00691406	0	0.00195291	0	-0.00188375	0
	287.808	-0.00752163	0	0.00648509	0	0.00689194	0	0.0136906			287.809	0.0330874	0	0.0042015	0	0.0140285	0	0.0139556	0	0.0418781	0		287.809	-0.00368991	0	-0.00733174	0	0.00207573	0	-0.00268588	0
	288.008	-0.00793849	0	0.00688055	0	0.00686243	0	0.0132327			288.009	0.0328333	0	0.00566754	0	0.0143053	0	0.0146633	0	0.0417538	0		288.009	-0.00373492	0	-0.00752984	0	0.00197758	0	-0.00332321	0
	288.208	-0.00862343	0	0.0070393	0	0.00642621	0	0.0129708			288.209	0.0324459	0	0.00665544	0	0.0150393	0	0.0148031	0	0.0421536	0		288.209	-0.00376962	0	-0.0073857	0	0.00205782	0	-0.00309742	0
	288.408	-0.00891989	0	0.00735127	0	0.00728215	0	0.012737			288.409	0.0316002	0	0.00774941	0	0.0160312	0	0.0149979	0	0.0418929	0		288.409	-0.0035051	0	-0.00749212	0	0.00195852	0	-0.00306521	0
	288.608	-0.00890103	0	0.00832219	0	0.0079949	0	0.0124695			288.609	0.031407	0	0.00734997	0	0.0160041	0	0.0150604	0	0.041397	0		288.609	-0.00350539	0	-0.00760332	0	0.0015584	0	-0.00230264	0
	288.808	-0.0084659	0	0.00902846	0	0.00820761	0	0.0123381			288.809	0.0311243	0	0.00734498	0	0.0165866	0	0.0147052	0	0.0413928	0		288.809	-0.00349215	0	-0.00779413	0	8.79278e-06	0	-0.00182836	0
	289.008	-0.00844904	0	0.00988234	0	0.00822702	0	0.011664			289.009	0.0311547	0	0.00698627	0	0.0168144	0	0.0149628	0	0.0419041	0		289.009	-0.00167774	0	-0.00715029	0	0.00103031	0	-0.000932298	0
	289.208	-0.00845933	0	0.0098497	0	0.00758876	0	0.0115377			289.209	0.0322062	0	0.00817778	0	0.0172941	0	0.0149177	0	0.0423428	0		289.209	-0.00157811	0	-0.00690957	0	0.000490455	0	-0.000149279	0
	289.408	-0.0089189	0	0.0100828	0	0.00690616	0	0.0110433			289.409	0.0323901	0	0.00870645	0	0.0175778	0	0.0145544	0	0.0417916	0		289.409	-0.00134349	0	-0.00689601	0	0.000752148	0	-0.000328145	0
	289.608	-0.00821152	0	0.00948626	0	0.00750533	0	0.0112044			289.609	0.0319859	0	0.0086465	0	0.0169209	0	0.01383	0	0.0409038	0		289.609	-0.000629737	0	-0.00711609	0	0.00192222	0	0.000155474	0
	289.808	-0.00762379	0	0.00885633	0	0.00757446	0	0.011026			289.809	0.0316556	0	0.00799932	0	0.0176484	0	0.0140463	0	0.0410498	0		289.809	-0.000598912	0	-0.0066616	0	0.0026595	0	0.000554253	0
	290.008	-0.00738228	0	0.00825406	0	0.00782342	0	0.011006			290.009	0.0323702	0	0.00795056	0	0.0178089	0	0.0147898	0	0.0412801	0		290.009	-0.000558682	0	-0.00643415	0	0.00315082	0	4.60148e-05	0
	290.208	-0.00603425	0	0.00837937	0	0.00838316	0	0.0122587			290.209	0.0323111	0	0.00744654	0	0.0176237	0	0.0149229	0	0.0415594	0		290.209	-0.00132715	0	-0.00731629	0	0.00334441	0	-0.000299663	0
	290.408	-0.00600822	0	0.00717991	0	0.00867599	0	0.0120317			290.409	0.0319159	0	0.00689497	0	0.0177312	0	0.0146149	0	0.0417352	0		290.409	-0.000539113	0	-0.00634929	0	0.00410447	0	-0.000440555	0
	290.608	-0.005974	0	0.00635026	0	0.00954624	0	0.0127523			290.609	0.031992	0	0.00649222	0	0.0176238	0	0.0149836	0	0.0422106	0		290.609	-0.000502619	0	-0.00674559	0	0.00434826	0	-0.000989543	0
	290.808	-0.00575648	0	0.00606226	0	0.0103895	0	0.0127681			290.809	0.030813	0	0.00644314	0	0.0161123	0	0.0153227	0	0.0426813	0		290.809	0.000550624	0	-0.00608919	0	0.00520793	0	-0.000393291	0
	291.008	-0.00607806	0	0.0058342	0	0.0100499	0	0.013121			291.009	0.0295019	0	0.00557834	0	0.014683	0	0.0146143	0	0.041968	0		291.009	0.000353467	0	-0.00648101	0	0.00454278	0	-0.000834645	0
	291.208	-0.0063743	0	0.00602583	0	0.0101229	0	0.0133197			291.209	0.0297675	0	0.00561654	0	0.013756	0	0.0133487	0	0.0421367	0		291.209	-0.000855553	0	-0.00738445	0	0.00316306	0	-0.00180006	0
	291.408	-0.00679993	0	0.0058329	0	0.00936862	0	0.0131564			291.409	0.0293007	0	0.00575309	0	0.0129233	0	0.0135576	0	0.0424165	0		291.409	-0.000516444	0	-0.00740405	0	0.00329836	0	-0.00206874	0
	291.608	-0.0075784	0	0.00527935	0	0.00935255	0	0.0127338			291.609	0.0282813	0	0.00623781	0	0.0128948	0	0.0135695	0	0.0425312	0		291.609	-0.000340431	0	-0.00693412	0	0.00224893	0	-0.00220063	0
	291.808	-0.00839049	0	0.00418733	0	0.00827345	0	0.0118485			291.809	0.0280128	0	0.00665804	0	0.0129593	0	0.0140221	0	0.0431736	0		291.809	6.65098e-05	0	-0.00650286	0	0.00205587	0	-0.00216452	0
	292.008	-0.00801846	0	0.00479538	0	0.00859495	0	0.0128375			292.009	0.0276558	0	0.00788729	0	0.0129689	0	0.0147194	0	0.0441682	0		292.009	-0.00035469	0	-0.00618887	0	0.00163217	0	-0.00192926	0
	292.208	-0.00742617	0	0.00508045	0	0.00891877	0	0.013909			292.209	0.027638	0	0.00709158	0	0.013127	0	0.0144648	0	0.0436286	0		292.209	-1.13843e-05	0	-0.00557789	0	0.00214853	0	-0.000704001	0
	292.408	-0.0070007	0	0.00588636	0	0.00905216	0	0.014219			292.409	0.0274205	0	0.00635821	0	0.0132945	0	0.0144607	0	0.0438219	0		292.409	-0.000236441	0	-0.00548614	0	0.00236254	0	-0.000608179	0
	292.608	-0.00668908	0	0.00608858	0	0.00898652	0	0.0135445			292.609	0.027297	0	0.00581935	0	0.0138994	0	0.0145914	0	0.0446281	0		292.609	8.14576e-06	0	-0.00489649	0	0.00165215	0	-0.00050254	0
	292.808	-0.00668318	0	0.00545964	0	0.00720804	0	0.0126144			292.809	0.0269417	0	0.00595136	0	0.0142855	0	0.0147444	0	0.0446063	0		292.809	0.000689192	0	-0.00461319	0	0.00115353	0	-0.000681742	0
	293.008	-0.00642719	0	0.00491784	0	0.00635091	0	0.0118572			293.009	0.0274904	0	0.0060473	0	0.0143559	0	0.0142718	0	0.0449279	0		293.009	0.0012359	0	-0.00422707	0	0.00188725	0	-0.000831436	0
	293.208	-0.00674628	0	0.00388234	0	0.00436085	0	0.0114073			293.209	0.0283391	0	0.00696432	0	0.0144318	0	0.0138801	0	0.0447163	0		293.209	0.000743771	0	-0.00404714	0	0.0017216	0	-0.00113836	0
	293.408	-0.00710456	0	0.00387748	0	0.00394084	0	0.0110783			293.409	0.0275571	0	0.00664584	0	0.0149153	0	0.0130992	0	0.0432715	0		293.409	-0.000205407	0	-0.00403911	0	0.000786812	0	-0.00255201	0
	293.608	-0.00668615	0	0.00357478	0	0.00429943	0	0.0116117			293.609	0.0280612	0	0.00699308	0	0.015872	0	0.0135983	0	0.042989	0		293.609	-0.000639543	0	-0.00397446	0	0.000522938	0	-0.00272988	0
	293.808	-0.00666947	0	0.00431665	0	0.00483794	0	0.0121751			293.809	0.0284801	0	0.00686544	0	0.0167626	0	0.0144702	0	0.0433607	0		293.809	-0.00164146	0	-0.0043046	0	0.000772752	0	-0.0034202	0
	294.008	-0.00637572	0	0.00477728	0	0.0057837	0	0.012989			294.009	0.0284644	0	0.00575131	0	0.0162549	0	0.0141421	0	0.0430211	0		294.009	-0.00192601	0	-0.00468043	0	0.000889444	0	-0.00419423	0
	294.208	-0.00590142	0	0.00522578	0	0.00692639	0	0.0131036			294.209	0.0284386	0	0.00483441	0	0.0157491	0	0.013016	0	0.0427014	0		294.209	-0.00176007	0	-0.00574686	0	0.000918597	0	-0.00408305	0
	294.408	-0.00639212	0	0.0048559	0	0.00701692	0	0.0120523			294.409	0.0286541	0	0.00442809	0	0.0161911	0	0.0132717	0	0.0425273	0		294.409	-0.00204658	0	-0.00694625	0	0.000287706	0	-0.00485162	0
	294.608	-0.00687715	0	0.00449578	0	0.00710527	0	0.0117488			294.609	0.028899	0	0.00400571	0	0.0159884	0	0.0130326	0	0.0418283	0		294.609	-0.00320974	0	-0.0083945	0	0.000188374	0	-0.00525345	0
	294.808	-0.00649317	0	0.00541302	0	0.00757017	0	0.0110224			294.809	0.0283858	0	0.00414204	0	0.0162243	0	0.013199	0	0.0417959	0		294.809	-0.00299174	0	-0.00910902	0	-0.000128598	0	-0.00481552	0
	295.008	-0.00674016	0	0.00588464	0	0.00732488	0	0.0107623			295.009	0.0279497	0	0.00357038	0	0.0151733	0	0.0128535	0	0.0409236	0		295.009	-0.00412859	0	-0.00991181	0	-0.000707764	0	-0.00562188	0
	295.208	-0.00738599	0	0.00629463	0	0.00758804	0	0.0105042			295.209	0.0275601	0	0.00333707	0	0.0148392	0	0.0127636	0	0.0412148	0		295.209	-0.0044868	0	-0.0105214	0	-0.00141572	0	-0.00578534	0
	295.408	-0.00787469	0	0.00603673	0	0.00762618	0	0.0104421			295.409	0.0268354	0	0.00239472	0	0.0136743	0	0.0124769	0	0.0400193	0		295.409	-0.00357146	0	-0.0102694	0	-0.0011116	0	-0.00534983	0
	295.608	-0.00870448	0	0.00658459	0	0.0074933	0	0.0107255			295.609	0.027124	0	0.00246508	0	0.0138135	0	0.0128672	0	0.040386	0		295.609	-0.00291368	0	-0.01026	0	-0.00193927	0	-0.00458853	0
	295.808	-0.00762901	0	0.00653509	0	0.00744387	0	0.0108464			295.809	0.0280682	0	0.00310959	0	0.0143472	0	0.0131428	0	0.0419883	0		295.809	-0.00163649	0	-0.010268	0	-0.000791889	0	-0.00390022	0
	296.008	-0.00660893	0	0.00737071	0	0.00840358	0	0.0126082			296.009	0.0278244	0	0.00339757	0	0.0139829	0	0.0135132	0	0.0420719	0		296.009	-0.00179811	0	-0.0106885	0	-0.00085877	0	-0.00357775	0
	296.208	-0.00599334	0	0.0072669	0	0.00954696	0	0.0131762			296.209	0.0287716	0	0.00283733	0	0.0142854	0	0.0140665	0	0.0425127	0		296.209	-0.00102041	0	-0.0114156	0	-0.000271233	0	-0.00324	0
	296.408	-0.00577895	0	0.00678523	0	0.00937836	0	0.0129397			296.409	0.0289781	0	0.00322614	0	0.0143868	0	0.0139985	0	0.0438128	0		296.409	-0.00184306	0	-0.0119347	0	-0.000208693	0	-0.00471147	0
	296.608	-0.00595158	0	0.00608122	0	0.00858161	0	0.0122058			296.609	0.0290528	0	0.00318889	0	0.0152899	0	0.0143846	0	0.0440791	0		296.609	-0.00113958	0	-0.011695	0	-0.000690274	0	-0.00496029	0
	296.808	-0.00577113	0	0.00488622	0	0.00749932	0	0.0118136			296.809	0.0301818	0	0.00427352	0	0.0159559	0	0.0146133	0	0.0447079	0		296.809	-0.00189378	0	-0.011994	0	-0.000697558	0	-0.00520554	0
	297.008	-0.00599464	0	0.00425503	0	0.0073774	0	0.0117765			297.009	0.0304984	0	0.00486165	0	0.0164211	0	0.0140662	0	0.0451257	0		297.009	-0.00222433	0	-0.0116174	0	-0.000658055	0	-0.00513149	0
	297.208	-0.00690145	0	0.00384389	0	0.00672917	0	0.0120648			297.209	0.0310694	0	0.00591215	0	0.0166097	0	0.0146107	0	0.0454172	0		297.209	-0.00273214	0	-0.0115465	0	-0.0016045	0	-0.00528894	0
	297.408	-0.00687234	0	0.00361796	0	0.00706326	0	0.0123762			297.409	0.0303646	0	0.00622512	0	0.0167925	0	0.0143854	0	0.0442267	0		297.409	-0.00334332	0	-0.0115415	0	-0.00308185	0	-0.00576533	0
	297.608	-0.00711284	0	0.00349072	0	0.0074792	0	0.01271			297.609	0.0300978	0	0.00641843	0	0.0161416	0	0.0142358	0	0.043967	0		297.609	-0.00270783	0	-0.0106385	0	-0.0022864	0	-0.00557408	0
	297.808	-0.00682108	0	0.00407637	0	0.00769481	0	0.012965			297.809	0.0295726	0	0.00562224	0	0.0151741	0	0.0134955	0	0.0430883	0		297.809	-0.00263401	0	-0.0103424	0	-0.00155092	0	-0.00570007	0
	298.008	-0.00665011	0	0.00393527	0	0.00840931	0	0.0127935			298.009	0.029357	0	0.00564435	0	0.0149916	0	0.012581	0	0.0426998	0		298.009	-0.00215147	0	-0.00994021	0	-0.00151518	0	-0.00609358	0
	298.208	-0.00683075	0	0.00377064	0	0.00819028	0	0.0125269			298.209	0.0300296	0	0.00630441	0	0.0160301	0	0.0132399	0	0.0430971	0		298.209	-0.00197827	0	-0.00999071	0	-0.00149561	0	-0.00614869	0
	298.408	-0.00723713	0	0.00341837	0	0.00832411	0	0.0125504			298.409	0.0307081	0	0.00636711	0	0.016916	0	0.0134944	0	0.0429899	0		298.409	-0.00223465	0	-0.0102471	0	-0.00102958	0	-0.00638193	0
	298.608	-0.00839828	0	0.00272189	0	0.00851374	0	0.0110274			298.609	0.0310783	0	0.00618727	0	0.0169182	0	0.0140581	0	0.0430136	0		298.609	-0.00244547	0	-0.00952777	0	-0.000692247	0	-0.00665138	0
	298.808	-0.00878428	0	0.00324801	0	0.00829835	0	0.0106447			298.809	0.0314819	0	0.00740751	0	0.016994	0	0.0144986	0	0.0429641	0		298.809	-0.00213517	0	-0.00904157	0	1.63879e-05	0	-0.00644471	0
	299.008	-0.00951514	0	0.00346035	0	0.00858757	0	0.0109598			299.009	0.0307535	0	0.0060466	0	0.0153093	0	0.0134559	0	0.0418269	0		299.009	-0.00244946	0	-0.0087001	0	-0.000250166	0	-0.00679984	0
	299.208	-0.00978895	0	0.00396601	0	0.00921759	0	0.0119991			299.209	0.030943	0	0.00541203	0	0.0157083	0	0.0129783	0	0.0420459	0		299.209	-0.00219133	0	-0.00851607	0	-0.000127297	0	-0.00678488	0
	299.408	-0.0103294	0	0.00429841	0	0.00974896	0	0.0121133			299.409	0.0312782	0	0.00474847	0	0.0144484	0	0.0127547	0	0.0411859	0		299.409	-0.00120694	0	-0.00809146	0	0.000535184	0	-0.00666884	0
	299.608	-0.00960718	0	0.00534126	0	0.0103745	0	0.0120884			299.609	0.0315665	0	0.0054432	0	0.0152492	0	0.0136144	0	0.0417644	0		299.609	-0.000877427	0	-0.00812473	0	0.00108666	0	-0.00530469	0
	299.808	-0.00835652	0	0.0048932	0	0.010943	0	0.0120504			299.809	0.0313568	0	0.00505709	0	0.0158467	0	0.0135171	0	0.0415013	0		299.809	-0.000987457	0	-0.00819607	0	0.00145508	0	-0.00513901	0
	300.008	-0.00791909	0	0.00522801	0	0.0121063	0	0.0128789			300.009	0.0308436	0	0.00480797	0	0.0152101	0	0.0138357	0	0.0407987	0		300.009	-0.00181598	0	-0.00923361	0	0.00103085	0	-0.00556214	0
	300.208	-0.00766696	0	0.00538498	0	0.0119661	0	0.0126684			300.209	0.0310291	0	0.00507306	0	0.0155711	0	0.0143154	0	0.041691	0		300.209	-0.00297304	0	-0.0103045	0	0.00141797	0	-0.0061493	0
	300.408	-0.00679328	0	0.00606784	0	0.0116004	0	0.0133035			300.409	0.0312272	0	0.00525544	0	0.0163785	0	0.0148259	0	0.0428244	0		300.409	-0.0040462	0	-0.0104352	0	0.00121054	0	-0.00646111	0
	300.608	-0.00713927	0	0.00597458	0	0.0114112	0	0.0131428			300.609	0.0317902	0	0.00579492	0	0.0175576	0	0.0157181	0	0.0432418	0		300.609	-0.00450737	0	-0.0108036	0	0.000629842	0	-0.00641226	0
	300.808	-0.00673873	0	0.0058501	0	0.0116879	0	0.0131853			300.809	0.0316116	0	0.00647981	0	0.0178571	0	0.0161013	0	0.0440621	0		300.809	-0.0049083	0	-0.0114941	0	0.000393488	0	-0.00658788	0
	301.008	-0.00673189	0	0.00586353	0	0.0113268	0	0.0127603			301.009	0.0300538	0	0.00588889	0	0.0174316	0	0.0156939	0	0.0441416	0		301.009	-0.00399377	0	-0.0115471	0	7.95715e-05	0	-0.00651907	0
	301.208	-0.00676534	0	0.00542398	0	0.0111523	0	0.0124553			301.209	0.0294725	0	0.00652573	0	0.0172548	0	0.0156423	0	0.0441926	0		301.209	-0.00401566	0	-0.0115005	0	-0.000596701	0	-0.006557	0
	301.408	-0.00619589	0	0.00537851	0	0.0111096	0	0.0126864			301.409	0.0294924	0	0.0070856	0	0.017845	0	0.0159364	0	0.0444758	0		301.409	-0.00316991	0	-0.0110152	0	9.54882e-05	0	-0.00567027	0
	301.608	-0.00665373	0	0.00624208	0	0.0114538	0	0.0122711			301.609	0.0290423	0	0.00706573	0	0.0180406	0	0.0160057	0	0.0449163	0		301.609	-0.00184333	0	-0.010842	0	0.00131235	0	-0.00402273	0
	301.808	-0.00648918	0	0.0066862	0	0.0116491	0	0.0135871			301.809	0.0290742	0	0.00697666	0	0.0184214	0	0.0161035	0	0.044691	0		301.809	-0.00184224	0	-0.0111106	0	0.00129951	0	-0.00401651	0
	302.008	-0.00694499	0	0.00633952	0	0.0115036	0	0.0139789			302.009	0.0290752	0	0.0078086	0	0.0192896	0	0.0164451	0	0.0454818	0		302.009	-0.0014045	0	-0.0110191	0	0.00178352	0	-0.00417337	0
	302.208	-0.00672698	0	0.00661106	0	0.0111022	0	0.0148296			302.209	0.0293824	0	0.00735542	0	0.0197034	0	0.0168335	0	0.0457098	0		302.209	-0.00153775	0	-0.01102	0	0.00187546	0	-0.00393749	0
	302.408	-0.00743511	0	0.00651579	0	0.0114094	0	0.0140751			302.409	0.0293102	0	0.00663616	0	0.0188558	0	0.016435	0	0.0451232	0		302.409	-0.00154155	0	-0.0108378	0	0.00159273	0	-0.00416945	0
	302.608	-0.00789195	0	0.00640701	0	0.0113485	0	0.0132241			302.609	0.0288007	0	0.00629347	0	0.0178353	0	0.0165108	0	0.0439233	0		302.609	-0.00203033	0	-0.0101735	0	0.00156255	0	-0.00381946	0
	302.808	-0.00767072	0	0.00764798	0	0.0110378	0	0.0144108			302.809	0.0284804	0	0.00564668	0	0.017104	0	0.0152361	0	0.04261	0		302.809	-0.00213867	0	-0.0102855	0	0.00157	0	-0.00397454	0
	303.008	-0.00729795	0	0.00832584	0	0.0114875	0	0.014799			303.009	0.0274096	0	0.00329335	0	0.0160631	0	0.0140352	0	0.0414113	0		303.009	-0.00187337	0	-0.0105047	0	0.0013935	0	-0.00392517	0
	303.208	-0.00757176	0	0.00831298	0	0.0112228	0	0.0146285			303.209	0.0278286	0	0.00307984	0	0.0158376	0	0.0136198	0	0.0411849	0		303.209	-0.00207483	0	-0.0108278	0	0.00084718	0	-0.0034024	0
	303.408	-0.00730916	0	0.00865845	0	0.0116267	0	0.0143111			303.409	0.0271362	0	0.00285312	0	0.0147359	0	0.013431	0	0.0400028	0		303.409	-0.00187824	0	-0.0100397	0	0.000664142	0	-0.00197376	0
	303.608	-0.00727526	0	0.00875365	0	0.0118058	0	0.0135671			303.609	0.0268813	0	0.00293631	0	0.0151379	0	0.0124969	0	0.0398386	0		303.609	-0.00196169	0	-0.00990386	0	0.00103169	0	-0.00136781	0
	303.808	-0.00697753	0	0.00811185	0	0.0116186	0	0.0136958			303.809	0.0268427	0	0.0025117	0	0.0149776	0	0.0118364	0	0.0397282	0		303.809	-0.00222218	0	-0.00952545	0	0.00084076	0	-0.0018278	0
	304.008	-0.00759513	0	0.00862553	0	0.0115477	0	0.013233			304.009	0.02759	0	0.00314489	0	0.0147256	0	0.0115745	0	0.0400108	0		304.009	-0.00244766	0	-0.0101444	0	0.000566772	0	-0.0027311	0
	304.208	-0.00711486	0	0.00912301	0	0.0107245	0	0.0132206			304.209	0.0278312	0	0.00371881	0	0.014841	0	0.0120779	0	0.0404943	0		304.209	-0.00324257	0	-0.0101331	0	0.000273585	0	-0.00359717	0
	304.408	-0.00664125	0	0.00937865	0	0.0106567	0	0.0132542			304.409	0.0289925	0	0.00498697	0	0.0154333	0	0.012835	0	0.0415844	0		304.409	-0.00279047	0	-0.00927696	0	0.000461922	0	-0.00346164	0
	304.608	-0.00694895	0	0.00850888	0	0.0100629	0	0.0122666			304.609	0.0297147	0	0.00613674	0	0.015915	0	0.014194	0	0.0413588	0		304.609	-0.00294508	0	-0.00970278	0	0.000506011	0	-0.00433959	0
	304.808	-0.00596413	0	0.00880595	0	0.00978796	0	0.0123217			304.809	0.030385	0	0.00672604	0	0.0164095	0	0.0151243	0	0.041987	0		304.809	-0.00214452	0	-0.00968953	0	0.00014832	0	-0.00486046	0
	305.008	-0.00541624	0	0.00901103	0	0.00965378	0	0.0126579			305.009	0.0307712	0	0.00761403	0	0.0169102	0	0.0160129	0	0.043495	0		305.009	-0.00108382	0	-0.00887387	0	0.000500138	0	-0.00420273	0
	305.208	-0.00594809	0	0.00826756	0	0.00920011	0	0.0124765			305.209	0.0317661	0	0.00865949	0	0.0176945	0	0.0167219	0	0.0446163	0		305.209	-0.000608975	0	-0.00827493	0	0.000736735	0	-0.00359972	0
	305.408	-0.00605845	0	0.0078555	0	0.00899387	0	0.0130968			305.409	0.0331522	0	0.00942508	0	0.0190458	0	0.0181369	0	0.0460592	0		305.409	0.000363586	0	-0.00774659	0	0.00186865	0	-0.00294667	0
	305.608	-0.00618428	0	0.00716682	0	0.00832105	0	0.0135096			305.609	0.0327309	0	0.00948537	0	0.0193841	0	0.0183958	0	0.0457696	0		305.609	0.000532754	0	-0.00743063	0	0.00226354	0	-0.00257402	0
	305.808	-0.00653414	0	0.00570585	0	0.00759299	0	0.0140412			305.809	0.0329466	0	0.00933446	0	0.0191374	0	0.0188324	0	0.0464116	0		305.809	0.000197558	0	-0.00673472	0	0.00217937	0	-0.00362528	0
	306.008	-0.00749874	0	0.00475353	0	0.00620737	0	0.0129381			306.009	0.0326812	0	0.00916423	0	0.0190152	0	0.0189694	0	0.046923	0		306.009	0.000232196	0	-0.00690873	0	0.00218228	0	-0.00393655	0
	306.208	-0.00778169	0	0.00386903	0	0.00589076	0	0.0124034			306.209	0.0328427	0	0.00858446	0	0.0186123	0	0.0188502	0	0.046287	0		306.209	4.94151e-05	0	-0.00649101	0	0.00234917	0	-0.00388748	0
	306.408	-0.00905265	0	0.00291859	0	0.00566821	0	0.0116516			306.409	0.0320963	0	0.00766766	0	0.0182918	0	0.0187214	0	0.0458992	0		306.409	0.000443373	0	-0.00552062	0	0.00285993	0	-0.00381751	0
	306.608	-0.00872214	0	0.00312797	0	0.00562085	0	0.0119273			306.609	0.0315884	0	0.00661153	0	0.0179835	0	0.0186899	0	0.0458757	0		306.609	0.000578878	0	-0.00547014	0	0.00327674	0	-0.00307722	0
	306.808	-0.00914557	0	0.00266363	0	0.00521968	0	0.0119572			306.809	0.030841	0	0.00597737	0	0.0179852	0	0.0182718	0	0.0458013	0		306.809	0.000609854	0	-0.00603903	0	0.00277559	0	-0.00356115	0
	307.008	-0.00933194	0	0.00234409	0	0.00583136	0	0.0123376			307.009	0.0302016	0	0.00547028	0	0.0178679	0	0.0176295	0	0.0458436	0		307.009	0.00067471	0	-0.00575698	0	0.00265935	0	-0.00342623	0
	307.208	-0.00945103	0	0.00229298	0	0.00669019	0	0.0131296			307.209	0.0302859	0	0.00595037	0	0.0180709	0	0.0178081	0	0.046322	0		307.209	0.000146554	0	-0.00612293	0	0.00137962	0	-0.00298088	0
	307.408	-0.00922301	0	0.00268315	0	0.00803922	0	0.0140389			307.409	0.0292947	0	0.0048006	0	0.0173116	0	0.0168802	0	0.0459431	0		307.409	0.000174541	0	-0.00560268	0	0.00147495	0	-0.00223129	0
	307.608	-0.0104588	0	0.00275009	0	0.00742626	0	0.0131108			307.609	0.0295113	0	0.0044807	0	0.0165472	0	0.0159309	0	0.0456616	0		307.609	-0.000854472	0	-0.00696041	0	0.00103463	0	-0.00315857	0
	307.808	-0.0105006	0	0.00262435	0	0.00708423	0	0.0129755			307.809	0.029518	0	0.00507711	0	0.0170469	0	0.0159318	0	0.0457874	0		307.809	-0.000657593	0	-0.00688493	0	0.00107506	0	-0.00228794	0
	308.008	-0.0110554	0	0.00312378	0	0.00669716	0	0.0123854			308.009	0.0297033	0	0.00568403	0	0.0169154	0	0.0164346	0	0.0452451	0		308.009	-0.00163179	0	-0.00830419	0	0.000736653	0	-0.00324042	0
	308.208	-0.0102722	0	0.00451734	0	0.00627672	0	0.0129425			308.209	0.029611	0	0.00615495	0	0.0165492	0	0.0164196	0	0.0446861	0		308.209	-0.00206905	0	-0.00869513	0	0.000599605	0	-0.0033488	0
	308.408	-0.0102631	0	0.00523952	0	0.00646244	0	0.0123192			308.409	0.0298144	0	0.007491	0	0.0167128	0	0.0163145	0	0.0452608	0		308.409	-0.00224797	0	-0.00922556	0	0.00106233	0	-0.00347506	0
	308.608	-0.00888578	0	0.00620124	0	0.00728541	0	0.0130851			308.609	0.0297685	0	0.00748821	0	0.0164413	0	0.017187	0	0.0448107	0		308.609	-0.00202658	0	-0.0108836	0	0.000436462	0	-0.00422334	0
	308.808	-0.00721199	0	0.00752685	0	0.00769673	0	0.0137767			308.809	0.0302281	0	0.00695106	0	0.016169	0	0.0170105	0	0.0441599	0		308.809	-0.00173191	0	-0.011482	0	-0.000116628	0	-0.00389739	0
	309.008	-0.00755482	0	0.00847688	0	0.00752976	0	0.0140925			309.009	0.0298049	0	0.00734768	0	0.0156535	0	0.0166714	0	0.0447317	0		309.009	-0.00115811	0	-0.010775	0	0.000220741	0	-0.00371005	0
	309.208	-0.00763417	0	0.00845229	0	0.00804265	0	0.0136898			309.209	0.0297503	0	0.00685651	0	0.0155083	0	0.0158465	0	0.0445431	0		309.209	-0.000963964	0	-0.0110051	0	0.000406695	0	-0.00425723	0
	309.408	-0.00797376	0	0.00863959	0	0.00821079	0	0.013622			309.409	0.029805	0	0.00631499	0	0.0154101	0	0.0152379	0	0.0439098	0		309.409	-0.00109241	0	-0.0108141	0	0.000327281	0	-0.00465717	0
	309.608	-0.00779801	0	0.00800922	0	0.00800821	0	0.0129764			309.609	0.0293847	0	0.00579886	0	0.0144287	0	0.0139249	0	0.0430192	0		309.609	-0.00204139	0	-0.0111169	0	-0.000222847	0	-0.00527568	0
	309.808	-0.00799896	0	0.00703412	0	0.00729817	0	0.0118393			309.809	0.0294095	0	0.0048139	0	0.0132435	0	0.0133258	0	0.0429265	0		309.809	-0.00136016	0	-0.0112871	0	-0.000466259	0	-0.00606992	0
	310.008	-0.00836248	0	0.00695128	0	0.00734621	0	0.0113483			310.009	0.0291785	0	0.00442285	0	0.0133912	0	0.0128473	0	0.04264	0		310.009	-0.00171085	0	-0.0112369	0	-0.000745428	0	-0.0067809	0
	310.208	-0.00736217	0	0.0067815	0	0.00759938	0	0.0113105			310.209	0.0294197	0	0.00450375	0	0.0136379	0	0.0124057	0	0.0423065	0		310.209	-0.00121222	0	-0.0108096	0	-0.000957502	0	-0.00616695	0
	310.408	-0.00737612	0	0.00674969	0	0.00815616	0	0.0111574			310.409	0.0291836	0	0.00411254	0	0.0133557	0	0.0124154	0	0.0430088	0		310.409	-0.00134007	0	-0.0109532	0	-0.00134701	0	-0.00647005	0
	310.608	-0.00761921	0	0.00615123	0	0.00808826	0	0.0106643			310.609	0.0289038	0	0.00340259	0	0.0131134	0	0.0124778	0	0.0436487	0		310.609	-0.00145699	0	-0.0111298	0	-0.0019487	0	-0.00577889	0
	310.808	-0.00841571	0	0.00493648	0	0.00778638	0	0.0100134			310.809	0.0285799	0	0.00396193	0	0.0137269	0	0.0124577	0	0.0437188	0		310.809	-0.00218195	0	-0.0106259	0	-0.00264628	0	-0.00616358	0
	311.008	-0.00835377	0	0.00480638	0	0.00836364	0	0.0107863			311.009	0.0294	0	0.00419463	0	0.0141557	0	0.0127102	0	0.0442119	0		311.009	-0.00212156	0	-0.0104105	0	-0.00294274	0	-0.00612173	0
	311.208	-0.0083598	0	0.00456681	0	0.00914366	0	0.0105344			311.209	0.0290079	0	0.00411637	0	0.0140616	0	0.0130658	0	0.0441088	0		311.209	-0.00269286	0	-0.0104584	0	-0.00356543	0	-0.00494275	0
	311.408	-0.00868671	0	0.00414855	0	0.00834965	0	0.0100159			311.409	0.0287924	0	0.00343054	0	0.0137513	0	0.0130343	0	0.0430886	0		311.409	-0.00216019	0	-0.00983082	0	-0.00360134	0	-0.00346721	0
	311.608	-0.00943096	0	0.00390691	0	0.00799	0	0.00965718			311.609	0.0297903	0	0.00531377	0	0.0145694	0	0.0141019	0	0.0435855	0		311.609	-0.00251354	0	-0.00965369	0	-0.00385049	0	-0.00321647	0
	311.808	-0.00941279	0	0.00383957	0	0.00804369	0	0.0105356			311.809	0.0297162	0	0.00595744	0	0.0155864	0	0.0148244	0	0.044244	0		311.809	-0.00132913	0	-0.00769021	0	-0.00253982	0	-0.000783359	0
	312.008	-0.00909622	0	0.00379793	0	0.00820258	0	0.0110164			312.009	0.0306723	0	0.00598163	0	0.0159833	0	0.0155539	0	0.0449644	0		312.009	-0.00204209	0	-0.00853394	0	-0.0032782	0	-0.0015704	0
	312.208	-0.00841647	0	0.00435876	0	0.00817946	0	0.0114565			312.209	0.0306694	0	0.00590219	0	0.0159268	0	0.015044	0	0.0447062	0		312.209	-0.00145101	0	-0.00813749	0	-0.00283333	0	-0.00126279	0
	312.408	-0.00734693	0	0.00497039	0	0.0090257	0	0.0122848			312.409	0.0302904	0	0.00601999	0	0.0156971	0	0.0156743	0	0.04533	0		312.409	-0.00201513	0	-0.00862169	0	-0.00186113	0	-0.0011865	0
	312.608	-0.00637913	0	0.0048572	0	0.00932192	0	0.0128504			312.609	0.0302083	0	0.00495572	0	0.0154061	0	0.0163247	0	0.0449505	0		312.609	-0.00176166	0	-0.0091095	0	-0.00188143	0	-0.00111723	0
	312.808	-0.00598538	0	0.00507055	0	0.00903528	0	0.0126793			312.809	0.0301665	0	0.00419039	0	0.0152735	0	0.0160488	0	0.0445642	0		312.809	-0.00224716	0	-0.00845064	0	-0.00138584	0	-0.00127469	0
	313.008	-0.00668827	0	0.00562303	0	0.00927701	0	0.0134648			313.009	0.0292162	0	0.00377988	0	0.0150097	0	0.0148624	0	0.0452551	0		313.009	-0.00159886	0	-0.0075799	0	-0.00101197	0	-0.000819907	0
	313.208	-0.00697482	0	0.00603956	0	0.0103371	0	0.0133956			313.209	0.0285671	0	0.0027416	0	0.01517	0	0.0140423	0	0.0447928	0		313.209	-0.0015889	0	-0.00739651	0	-0.00110342	0	-0.000986811	0
	313.408	-0.0069792	0	0.00609733	0	0.00947979	0	0.0139577			313.409	0.0280182	0	0.00151461	0	0.0143966	0	0.012611	0	0.0437109	0		313.409	-0.000905251	0	-0.00636394	0	-0.000531039	0	-0.000635698	0
	313.608	-0.00682632	0	0.00543457	0	0.00851904	0	0.0139516			313.609	0.0270701	0	0.000228773	0	0.013972	0	0.0114917	0	0.0442255	0		313.609	-0.000437297	0	-0.00577207	0	0.000610315	0	-0.000602299	0
	313.808	-0.00613168	0	0.00620919	0	0.00836538	0	0.0143756			313.809	0.0264968	0	-0.000675167	0	0.0138772	0	0.0111011	0	0.0440906	0		313.809	-0.000776413	0	-0.00673213	0	-7.5888e-05	0	-0.00117553	0
	314.008	-0.00659993	0	0.00661505	0	0.00825803	0	0.0143728			314.009	0.0263658	0	-0.000884253	0	0.0141512	0	0.0110045	0	0.0440686	0		314.009	-0.00221636	0	-0.00755487	0	-0.000596737	0	-0.00244302	0
	314.208	-0.00637725	0	0.00700555	0	0.00791692	0	0.0140435			314.209	0.0259407	0	-0.000774731	0	0.0134511	0	0.0105879	0	0.0434769	0		314.209	-0.00205449	0	-0.00856473	0	-0.0011903	0	-0.00340564	0
	314.408	-0.00736588	0	0.00699332	0	0.00763058	0	0.0136244			314.409	0.0255321	0	-0.00103049	0	0.0131699	0	0.010665	0	0.0434666	0		314.409	-0.00358528	0	-0.0102054	0	-0.00147217	0	-0.00498648	0
	314.608	-0.00794212	0	0.00695391	0	0.00669966	0	0.0132004			314.609	0.0246236	0	-0.00215697	0	0.0127475	0	0.00979736	0	0.0430233	0		314.609	-0.00449452	0	-0.0118456	0	-0.00214137	0	-0.00620639	0
	314.808	-0.00760956	0	0.00777219	0	0.00673455	0	0.0132938			314.809	0.0242761	0	-0.00284284	0	0.0128113	0	0.00987534	0	0.0420602	0		314.809	-0.00457692	0	-0.0126506	0	-0.00213972	0	-0.00742345	0
	315.008	-0.00735524	0	0.00842992	0	0.00635917	0	0.0137112			315.009	0.0253856	0	-0.00198597	0	0.0134899	0	0.0105759	0	0.0419443	0		315.009	-0.00381857	0	-0.012448	0	-0.00210143	0	-0.00756184	0
	315.208	-0.00690282	0	0.0089617	0	0.0061793	0	0.0133231			315.209	0.0260528	0	-0.00107677	0	0.0141004	0	0.0122435	0	0.0417897	0		315.209	-0.00342975	0	-0.012556	0	-0.00206824	0	-0.00802566	0
	315.408	-0.00663191	0	0.00906742	0	0.00569616	0	0.0134482			315.409	0.0268177	0	-0.000402094	0	0.0144615	0	0.012948	0	0.0415727	0		315.409	-0.00245963	0	-0.0124422	0	-0.00172583	0	-0.0074167	0
	315.608	-0.0069133	0	0.00985066	0	0.00609904	0	0.0139947			315.609	0.027279	0	0.000498529	0	0.0149428	0	0.013856	0	0.0420454	0		315.609	-0.00283852	0	-0.0127568	0	-0.00202163	0	-0.00830467	0
	315.808	-0.00667019	0	0.00987615	0	0.00554635	0	0.014011			315.809	0.027683	0	0.000306184	0	0.0142886	0	0.0136099	0	0.0422161	0		315.809	-0.00225039	0	-0.0125689	0	-0.0016581	0	-0.00745036	0
	316.008	-0.00698867	0	0.00876061	0	0.00584069	0	0.0140214			316.009	0.0281014	0	0.000424866	0	0.0145346	0	0.0138838	0	0.0429671	0		316.009	-0.00235076	0	-0.0125685	0	-0.00174214	0	-0.00785734	0
	316.208	-0.00662579	0	0.00892775	0	0.00581075	0	0.0149134			316.209	0.0281124	0	2.55175e-05	0	0.0143801	0	0.0144694	0	0.0424403	0		316.209	-0.00249467	0	-0.0121884	0	-0.00100478	0	-0.00683245	0
	316.408	-0.00592111	0	0.00880394	0	0.00652836	0	0.0150341			316.409	0.0279707	0	0.000209738	0	0.0140695	0	0.0143948	0	0.0429263	0		316.409	-0.00307846	0	-0.0121846	0	-0.00115735	0	-0.00651721	0
	316.608	-0.00543446	0	0.00801553	0	0.00719645	0	0.0153051			316.609	0.0277528	0	-0.000262357	0	0.0140295	0	0.014466	0	0.0423829	0		316.609	-0.00266943	0	-0.0114682	0	-0.00126486	0	-0.00618538	0
	316.808	-0.00540683	0	0.0073846	0	0.00635496	0	0.0150283			316.809	0.0275676	0	-0.00025937	0	0.013865	0	0.0138963	0	0.0424044	0		316.809	-0.00251466	0	-0.0103645	0	-0.00111698	0	-0.00531304	0
	317.008	-0.00595075	0	0.00676014	0	0.00658771	0	0.0147527			317.009	0.0266816	0	-0.000357102	0	0.0136227	0	0.0131156	0	0.0421074	0		317.009	-0.0022491	0	-0.00967308	0	-0.00133916	0	-0.00423996	0
	317.208	-0.00613342	0	0.00674922	0	0.00743394	0	0.0148786			317.209	0.0271222	0	0.000214047	0	0.0139976	0	0.0129693	0	0.0424329	0		317.209	-0.00131797	0	-0.00930912	0	-0.000534941	0	-0.00404306	0
	317.408	-0.00640904	0	0.00601132	0	0.00746918	0	0.0150822			317.409	0.0273322	0	-0.000194089	0	0.0135626	0	0.0120472	0	0.0428846	0		317.409	1.9096e-05	0	-0.0082433	0	0.00089555	0	-0.0023353	0
	317.608	-0.00697523	0	0.00553051	0	0.00869079	0	0.0142458			317.609	0.027439	0	-0.00020532	0	0.0142854	0	0.0120225	0	0.0436627	0		317.609	-0.000114359	0	-0.00899719	0	0.00148263	0	-0.00242032	0
	317.808	-0.00600607	0	0.00616978	0	0.00992904	0	0.0144118			317.809	0.0270679	0	-0.000180023	0	0.0138958	0	0.0119049	0	0.042722	0		317.809	-0.00141558	0	-0.0101188	0	0.00105397	0	-0.00263742	0
	318.008	-0.00612798	0	0.0061058	0	0.0106334	0	0.014065			318.009	0.0274638	0	0.000608361	0	0.0144046	0	0.0122807	0	0.0425976	0		318.009	-0.00183323	0	-0.0100289	0	0.00106976	0	-0.00277204	0
	318.208	-0.0057765	0	0.0067415	0	0.0117635	0	0.0141191			318.209	0.0273172	0	0.000683339	0	0.013854	0	0.0120834	0	0.0424717	0		318.209	-0.00175386	0	-0.0104847	0	0.000859883	0	-0.00278092	0
	318.408	-0.00632124	0	0.00641997	0	0.0119451	0	0.0136863			318.409	0.0279066	0	0.00106858	0	0.0142126	0	0.0123598	0	0.0428986	0		318.409	-0.0024729	0	-0.011211	0	0.00104443	0	-0.00237688	0
	318.608	-0.00653906	0	0.00646082	0	0.0120525	0	0.0134547			318.609	0.0280642	0	0.00102113	0	0.0140195	0	0.012146	0	0.0437873	0		318.609	-0.002707	0	-0.0113746	0	0.000141161	0	-0.003046	0
	318.808	-0.00593875	0	0.00674391	0	0.0115659	0	0.013378			318.809	0.027868	0	0.00105297	0	0.0146253	0	0.012837	0	0.043615	0		318.809	-0.00201746	0	-0.0104373	0	0.000375846	0	-0.00293306	0
	319.008	-0.00657381	0	0.00601778	0	0.0107857	0	0.0130547			319.009	0.0288685	0	0.00303716	0	0.0152041	0	0.0138692	0	0.0448909	0		319.009	-0.00165553	0	-0.0100113	0	0.000427925	0	-0.00293838	0
	319.208	-0.00670088	0	0.00545259	0	0.0105548	0	0.0126332			319.209	0.0287833	0	0.00326037	0	0.0156082	0	0.0146583	0	0.045246	0		319.209	-0.00162418	0	-0.0104059	0	0.00032156	0	-0.0038749	0
	319.408	-0.00716739	0	0.00572752	0	0.0103466	0	0.0116279			319.409	0.0291852	0	0.00397044	0	0.0161671	0	0.014873	0	0.0462794	0		319.409	-0.00145571	0	-0.0103204	0	0.000223516	0	-0.00354788	0
	319.608	-0.00772201	0	0.00534905	0	0.0094711	0	0.0116612			319.609	0.0287911	0	0.00446524	0	0.0165566	0	0.0152586	0	0.0470097	0		319.609	-0.00217913	0	-0.010414	0	-0.000674092	0	-0.00398174	0
	319.808	-0.00802969	0	0.00472877	0	0.00872802	0	0.0116022			319.809	0.0282042	0	0.00428801	0	0.0160002	0	0.0145082	0	0.0472411	0		319.809	-0.00213181	0	-0.00990028	0	-0.00129409	0	-0.00304802	0
	320.008	-0.00935269	0	0.00358357	0	0.00715412	0	0.0114376			320.009	0.0285911	0	0.00488421	0	0.0166101	0	0.0147243	0	0.0483773	0		320.009	-0.00324898	0	-0.0100227	0	-0.00237079	0	-0.00330273	0
	320.208	-0.00878137	0	0.00418432	0	0.0066039	0	0.0120481			320.209	0.0289346	0	0.00481412	0	0.0165335	0	0.0150301	0	0.0479125	0		320.209	-0.00423825	0	-0.0114106	0	-0.00373148	0	-0.00408745	0
	320.408	-0.00903172	0	0.00359657	0	0.00583874	0	0.011151			320.409	0.0278121	0	0.00507901	0	0.0151605	0	0.0135387	0	0.0477808	0		320.409	-0.00500552	0	-0.01235	0	-0.00526755	0	-0.00557522	0
	320.608	-0.0094328	0	0.00246512	0	0.0046047	0	0.0111816			320.609	0.0273436	0	0.00477273	0	0.0149253	0	0.0136112	0	0.046629	0		320.609	-0.00551965	0	-0.0127679	0	-0.00514169	0	-0.00587671	0
	320.808	-0.00953343	0	0.001357	0	0.0027588	0	0.0106355			320.809	0.0271897	0	0.00491345	0	0.0141905	0	0.0132229	0	0.0466355	0		320.809	-0.00558898	0	-0.0131929	0	-0.00543732	0	-0.00633254	0
	321.008	-0.00886112	0	0.00192438	0	0.00358283	0	0.0109906			321.009	0.0263792	0	0.00490568	0	0.0145343	0	0.0132837	0	0.0467212	0		321.009	-0.00545363	0	-0.0139986	0	-0.00548901	0	-0.00684264	0
	321.208	-0.00861178	0	0.00264641	0	0.0038073	0	0.0116437			321.209	0.0261071	0	0.00423224	0	0.0143625	0	0.0130332	0	0.0466489	0		321.209	-0.00440613	0	-0.0143733	0	-0.00482162	0	-0.00649041	0
	321.408	-0.00880757	0	0.00308303	0	0.00437355	0	0.0114983			321.409	0.0257003	0	0.00322477	0	0.0141772	0	0.0128134	0	0.0456805	0		321.409	-0.00414119	0	-0.013729	0	-0.00468409	0	-0.00571134	0
	321.608	-0.00848796	0	0.00343299	0	0.00490196	0	0.011442			321.609	0.0252566	0	0.00307042	0	0.0147036	0	0.0132157	0	0.0450291	0		321.609	-0.00413786	0	-0.014109	0	-0.00400005	0	-0.00600622	0
	321.808	-0.00701581	0	0.00452584	0	0.00532518	0	0.0124939			321.809	0.0248953	0	0.00264206	0	0.0149153	0	0.0138391	0	0.0442379	0		321.809	-0.00475284	0	-0.0134514	0	-0.00387303	0	-0.00572222	0
	322.008	-0.00806512	0	0.00510046	0	0.00628517	0	0.0125883			322.009	0.0252826	0	0.00205497	0	0.0147073	0	0.0140966	0	0.0436086	0		322.009	-0.00464646	0	-0.0129015	0	-0.00381347	0	-0.00552689	0
	322.208	-0.00872745	0	0.00523943	0	0.00645853	0	0.0125182			322.209	0.0252688	0	0.000979891	0	0.0140277	0	0.0133411	0	0.0419546	0		322.209	-0.00357312	0	-0.0114241	0	-0.00303177	0	-0.00518459	0
	322.408	-0.00862565	0	0.0050342	0	0.00589564	0	0.0128282			322.409	0.025172	0	0.000187936	0	0.0134839	0	0.0124947	0	0.04126	0		322.409	-0.00361911	0	-0.0106165	0	-0.00254199	0	-0.00559646	0
	322.608	-0.00896828	0	0.00573467	0	0.00605967	0	0.0128233			322.609	0.0249297	0	-0.000912302	0	0.0132993	0	0.0119814	0	0.04038	0		322.609	-0.00354983	0	-0.010019	0	-0.00229091	0	-0.00584475	0
	322.808	-0.00772086	0	0.00643022	0	0.0064	0	0.013557			322.809	0.0242204	0	-0.00161176	0	0.012856	0	0.011996	0	0.0394811	0		322.809	-0.00233262	0	-0.00920192	0	-0.00077363	0	-0.00508159	0
	323.008	-0.00819648	0	0.00692504	0	0.00760936	0	0.0144708			323.009	0.0246747	0	-0.00191197	0	0.0127317	0	0.0121201	0	0.0390868	0		323.009	-0.001734	0	-0.00947719	0	0.000404174	0	-0.00489356	0
	323.208	-0.0079805	0	0.00724346	0	0.00857053	0	0.0144442			323.209	0.0255795	0	-0.0012982	0	0.0142645	0	0.0135362	0	0.0398619	0		323.209	-0.00192715	0	-0.00918785	0	0.000781	0	-0.00494958	0
	323.408	-0.00728865	0	0.00787454	0	0.00930166	0	0.0144138			323.409	0.026692	0	-0.000530425	0	0.014761	0	0.0136667	0	0.0407327	0		323.409	-0.00152887	0	-0.00820108	0	0.00194536	0	-0.00432122	0
	323.608	-0.00698677	0	0.00746081	0	0.00944734	0	0.0150264			323.609	0.0268385	0	0.000943418	0	0.0149223	0	0.0140009	0	0.0416684	0		323.609	-0.00157301	0	-0.00788775	0	0.00264827	0	-0.00408035	0
	323.808	-0.00736892	0	0.00756664	0	0.0094882	0	0.0152034			323.809	0.0268604	0	0.00141326	0	0.0149456	0	0.0132934	0	0.0411146	0		323.809	-0.00124477	0	-0.00777845	0	0.00309472	0	-0.00331	0
	324.008	-0.00790168	0	0.00760979	0	0.00916526	0	0.0149881			324.009	0.0287107	0	0.00273194	0	0.01571	0	0.0140313	0	0.0423987	0		324.009	-0.00229682	0	-0.00893671	0	0.002279	0	-0.00395416	0
	324.208	-0.00765909	0	0.00793061	0	0.0102256	0	0.0158252			324.209	0.0281512	0	0.00184472	0	0.0152215	0	0.0137436	0	0.0419855	0		324.209	-0.00265329	0	-0.0100556	0	0.00257184	0	-0.00469591	0
	324.408	-0.00782996	0	0.00690865	0	0.00944554	0	0.0152957			324.409	0.0277803	0	0.00230519	0	0.0153912	0	0.0132813	0	0.0428047	0		324.409	-0.0026667	0	-0.0106357	0	0.00250285	0	-0.0049734	0
	324.608	-0.00831281	0	0.00547531	0	0.00863735	0	0.0147604			324.609	0.0269694	0	0.00202907	0	0.0154852	0	0.0134053	0	0.0424487	0		324.609	-0.00238662	0	-0.0109707	0	0.00254534	0	-0.00514369	0
	324.808	-0.00810158	0	0.00439571	0	0.00731928	0	0.0143069			324.809	0.027569	0	0.0026125	0	0.0155811	0	0.0133728	0	0.0433906	0		324.809	-0.00191788	0	-0.0112025	0	0.00166933	0	-0.00538425	0
	325.008	-0.00804508	0	0.0044993	0	0.0069821	0	0.013903			325.009	0.0270096	0	0.00299672	0	0.0161539	0	0.0130108	0	0.044243	0		325.009	-0.00203214	0	-0.0113756	0	0.00078435	0	-0.00586065	0
	325.208	-0.00793404	0	0.00428069	0	0.00639695	0	0.0135309			325.209	0.0265976	0	0.00248998	0	0.0160487	0	0.0129315	0	0.044483	0		325.209	-0.00186808	0	-0.0110029	0	0.000209099	0	-0.00579758	0
	325.408	-0.00859042	0	0.00406861	0	0.00631975	0	0.0134891			325.409	0.0266515	0	0.00250141	0	0.0167304	0	0.0132109	0	0.0441067	0		325.409	-0.00260201	0	-0.0108515	0	-0.00083977	0	-0.00611246	0
	325.608	-0.00910669	0	0.00327555	0	0.00534666	0	0.0122604			325.609	0.0267292	0	0.00250821	0	0.0170016	0	0.014251	0	0.0445691	0		325.609	-0.00255402	0	-0.0106882	0	-0.00107177	0	-0.00642592	0
	325.808	-0.00904051	0	0.00374369	0	0.00537145	0	0.0126594			325.809	0.0269964	0	0.00219435	0	0.0172586	0	0.0145796	0	0.0450739	0		325.809	-0.00196141	0	-0.00972126	0	-0.00143578	0	-0.0062595	0
	326.008	-0.0111307	0	0.00342535	0	0.00435369	0	0.011628			326.009	0.0264769	0	0.00114377	0	0.0162779	0	0.0139155	0	0.0448964	0		326.009	-0.00142519	0	-0.00984749	0	-0.00243388	0	-0.00654493	0
	326.208	-0.0112426	0	0.00266114	0	0.00301047	0	0.0108224			326.209	0.0263323	0	0.000556667	0	0.0161324	0	0.0134828	0	0.0437837	0		326.209	-0.0009797	0	-0.0085821	0	-0.00271746	0	-0.00629005	0
	326.408	-0.0110838	0	0.00254651	0	0.00215612	0	0.0112617			326.409	0.0258431	0	-0.000583955	0	0.0148253	0	0.0126447	0	0.042984	0		326.409	-0.00175847	0	-0.00978203	0	-0.00309424	0	-0.00667039	0
	326.608	-0.0113913	0	0.00389419	0	0.0026338	0	0.0113663			326.609	0.0265235	0	0.000111403	0	0.0150744	0	0.0136166	0	0.0431462	0		326.609	-0.00171926	0	-0.00926309	0	-0.00213353	0	-0.00527932	0
	326.808	-0.0104927	0	0.00464821	0	0.00335263	0	0.0120472			326.809	0.0265257	0	0.000173265	0	0.0142092	0	0.0135478	0	0.0434478	0		326.809	-0.00169518	0	-0.00947089	0	-0.00168227	0	-0.00488853	0
	327.008	-0.00962899	0	0.00517904	0	0.00463105	0	0.0127572			327.009	0.0270987	0	0.0005197	0	0.0143678	0	0.0135331	0	0.043276	0		327.009	-0.00291814	0	-0.0106185	0	-0.00182164	0	-0.00490406	0
	327.208	-0.00959155	0	0.00500915	0	0.00558706	0	0.0126155			327.209	0.0269657	0	0.00175954	0	0.0140221	0	0.0142448	0	0.0435477	0		327.209	-0.00304944	0	-0.00989176	0	-0.00145992	0	-0.00372632	0
	327.408	-0.00881207	0	0.00548622	0	0.00629323	0	0.0128878			327.409	0.0267603	0	0.0024851	0	0.0141437	0	0.0135115	0	0.0428943	0		327.409	-0.00300422	0	-0.0097744	0	-0.000904225	0	-0.00330331	0
	327.608	-0.00892934	0	0.00535328	0	0.00654668	0	0.012731			327.609	0.0276974	0	0.00399651	0	0.0144987	0	0.0144134	0	0.043111	0		327.609	-0.00300012	0	-0.0102741	0	-0.000701856	0	-0.00245684	0
	327.808	-0.00866756	0	0.00663605	0	0.00736507	0	0.0141502			327.809	0.0277122	0	0.00323274	0	0.0147665	0	0.0147066	0	0.0429641	0		327.809	-0.00262057	0	-0.0101794	0	-0.000817699	0	-0.0011786	0
	328.008	-0.00844567	0	0.0074535	0	0.00841344	0	0.0147386			328.009	0.0284458	0	0.00378166	0	0.0152518	0	0.0157661	0	0.043264	0		328.009	-0.00326562	0	-0.0108121	0	-0.000711655	0	-0.00120937	0
	328.208	-0.00893638	0	0.00635226	0	0.00885693	0	0.0146343			328.209	0.0279342	0	0.00335167	0	0.0148333	0	0.0156883	0	0.042898	0		328.209	-0.00251082	0	-0.0103526	0	-0.000210114	0	-0.00139748	0
	328.408	-0.00905956	0	0.00539968	0	0.00874442	0	0.0138759			328.409	0.0276019	0	0.00350275	0	0.0151046	0	0.0156655	0	0.0431092	0		328.409	-0.0017864	0	-0.00996672	0	-0.000511837	0	-0.00143619	0
	328.608	-0.00929926	0	0.00495625	0	0.00893758	0	0.0132954			328.609	0.027403	0	0.00328206	0	0.0147334	0	0.0160072	0	0.0433654	0		328.609	-0.00153222	0	-0.0100095	0	-0.00110584	0	-0.00180656	0
	328.808	-0.00909172	0	0.00456013	0	0.00819627	0	0.0129045			328.809	0.028694	0	0.00381374	0	0.0151909	0	0.0166522	0	0.0443394	0		328.809	-0.00109938	0	-0.00952344	0	-0.000488329	0	-0.00222961	0
	329.008	-0.00834974	0	0.00499417	0	0.00881764	0	0.0133072			329.009	0.0279143	0	0.00348808	0	0.0152269	0	0.0167565	0	0.0444681	0		329.009	-0.00124197	0	-0.00920684	0	-0.000363757	0	-0.00280724	0
	329.208	-0.00785	0	0.00521206	0	0.00958365	0	0.0130234			329.209	0.0273164	0	0.00266417	0	0.0156994	0	0.017449	0	0.0448126	0		329.209	-0.000852624	0	-0.00892398	0	-0.000197738	0	-0.00311519	0
	329.408	-0.00862766	0	0.00524168	0	0.0101097	0	0.0131763			329.409	0.0271539	0	0.00162003	0	0.0153799	0	0.0177616	0	0.0441301	0		329.409	-0.0011676	0	-0.00872777	0	-0.000740386	0	-0.00357975	0
	329.608	-0.00825617	0	0.0051478	0	0.0104787	0	0.0128559			329.609	0.0275408	0	0.000984973	0	0.0160363	0	0.0188083	0	0.0445709	0		329.609	-0.000401518	0	-0.00942259	0	-0.000602375	0	-0.00409468	0
	329.808	-0.00767564	0	0.0052009	0	0.0103125	0	0.0132971			329.809	0.0280941	0	0.000414433	0	0.0165438	0	0.018585	0	0.0445599	0		329.809	-0.000488967	0	-0.00964242	0	-0.000316674	0	-0.00507545	0
	330.008	-0.00837177	0	0.00478105	0	0.0101952	0	0.012867			330.009	0.0284423	0	-0.000414801	0	0.01615	0	0.0182496	0	0.0443729	0		330.009	-0.000831385	0	-0.00973364	0	-0.000983083	0	-0.00575346	0
	330.208	-0.00873091	0	0.00416729	0	0.00965921	0	0.0132323			330.209	0.0288791	0	6.14254e-05	0	0.016196	0	0.0180447	0	0.0440317	0		330.209	-0.000823378	0	-0.00911616	0	5.6307e-05	0	-0.00562876	0
	330.408	-0.00882112	0	0.00437841	0	0.00943927	0	0.0131657			330.409	0.0296006	0	-0.000115201	0	0.0166455	0	0.0168511	0	0.0439123	0		330.409	-0.00152023	0	-0.0100378	0	0.000924043	0	-0.00607016	0
	330.608	-0.00810697	0	0.00516138	0	0.0102783	0	0.0135584			330.609	0.030646	0	0.000163012	0	0.0168636	0	0.0173366	0	0.0447221	0		330.609	-0.00199793	0	-0.0102044	0	0.00170518	0	-0.00576085	0
	330.808	-0.00751213	0	0.00509194	0	0.0103173	0	0.0132931			330.809	0.0309561	0	-0.000166625	0	0.0171164	0	0.0162021	0	0.0454362	0		330.809	-0.00265366	0	-0.0111564	0	0.00158086	0	-0.00584461	0
	331.008	-0.00749814	0	0.00478592	0	0.0103546	0	0.0130484			331.009	0.030708	0	-6.678e-05	0	0.0178919	0	0.0158309	0	0.0449822	0		331.009	-0.00348176	0	-0.0122668	0	0.00131684	0	-0.00549507	0
	331.208	-0.00782923	0	0.00484328	0	0.0109779	0	0.0132724			331.209	0.0294501	0	-9.05531e-05	0	0.0173342	0	0.0156814	0	0.0442319	0		331.209	-0.00357256	0	-0.0124295	0	0.00141451	0	-0.00497459	0
	331.408	-0.00849292	0	0.00422178	0	0.0103347	0	0.0134092			331.409	0.0286747	0	-0.000650435	0	0.0174571	0	0.0145059	0	0.0436822	0		331.409	-0.00324144	0	-0.0126951	0	0.00186483	0	-0.00427166	0
	331.608	-0.00893077	0	0.00435777	0	0.00995521	0	0.0132678			331.609	0.029096	0	5.14421e-05	0	0.0172574	0	0.0146738	0	0.0439816	0		331.609	-0.00207302	0	-0.0121549	0	0.00234923	0	-0.00315171	0
	331.808	-0.00920887	0	0.00494927	0	0.00977784	0	0.0137402			331.809	0.0287463	0	3.63341e-05	0	0.0168204	0	0.0146579	0	0.0439419	0		331.809	-0.00118998	0	-0.0121147	0	0.00262784	0	-0.00235275	0
	332.008	-0.0100467	0	0.00414106	0	0.00941557	0	0.012396			332.009	0.0282121	0	0.000701758	0	0.0171214	0	0.0147155	0	0.0435203	0		332.009	-0.000453466	0	-0.0112131	0	0.00323365	0	-0.00111083	0
	332.208	-0.0105022	0	0.00404065	0	0.00915474	0	0.0119235			332.209	0.0278189	0	0.000590357	0	0.0161877	0	0.0143041	0	0.0440161	0		332.209	0.000268298	0	-0.0103078	0	0.00243872	0	-0.00043408	0
	332.408	-0.010507	0	0.0045874	0	0.00865098	0	0.0113979			332.409	0.0271017	0	0.00104182	0	0.0159297	0	0.0144112	0	0.0444267	0		332.409	0.000295843	0	-0.0104028	0	0.00210712	0	-0.000242952	0
	332.608	-0.0106924	0	0.0054956	0	0.00890893	0	0.0118999			332.609	0.0272885	0	0.00134779	0	0.0156937	0	0.0148	0	0.0447626	0		332.609	0.000237959	0	-0.0103587	0	0.00104622	0	-0.00101052	0
	332.808	-0.0104243	0	0.00611888	0	0.0086023	0	0.0113109			332.809	0.0264405	0	0.001515	0	0.0144619	0	0.0145722	0	0.0439796	0		332.809	0.000828566	0	-0.00958513	0	0.00115567	0	-0.00100098	0
	333.008	-0.00958579	0	0.00681751	0	0.00889729	0	0.0120898			333.009	0.0255598	0	0.00196387	0	0.0136867	0	0.0142647	0	0.0433769	0		333.009	0.00116177	0	-0.0085788	0	0.00105368	0	-0.00114415	0
	333.208	-0.00931562	0	0.00764669	0	0.00933675	0	0.012093			333.209	0.0255613	0	0.0023065	0	0.013861	0	0.0144267	0	0.0432713	0		333.209	0.00121545	0	-0.0079098	0	0.00138266	0	-0.00101014	0
	333.408	-0.00964665	0	0.00821821	0	0.00967645	0	0.0126972			333.409	0.0252488	0	0.00217912	0	0.0131408	0	0.0141186	0	0.0421914	0		333.409	0.000560988	0	-0.00772263	0	0.000899346	0	-0.000861004	0
	333.608	-0.00878092	0	0.00825145	0	0.00970425	0	0.0131611			333.609	0.0260379	0	0.0033363	0	0.014143	0	0.0143798	0	0.0424477	0		333.609	-0.000134396	0	-0.00872028	0	0.000710948	0	-0.00242721	0
	333.808	-0.00868108	0	0.0082614	0	0.00980485	0	0.0132263			333.809	0.0266538	0	0.00364302	0	0.0141939	0	0.0143941	0	0.0429773	0		333.809	-0.000443829	0	-0.00848828	0	0.000888263	0	-0.00286015	0
	334.008	-0.00905644	0	0.00834193	0	0.00998697	0	0.0134721			334.009	0.0273886	0	0.00419101	0	0.0141927	0	0.0143109	0	0.0438319	0		334.009	-3.77976e-05	0	-0.0084911	0	0.000660214	0	-0.00231007	0
	334.208	-0.00877447	0	0.00840218	0	0.00951447	0	0.0134408			334.209	0.0274137	0	0.00459709	0	0.0148939	0	0.0141855	0	0.043556	0		334.209	-2.629e-05	0	-0.00877497	0	0.00134045	0	-0.00244593	0
	334.408	-0.0083055	0	0.00838975	0	0.00919724	0	0.0131885			334.409	0.0280314	0	0.00400889	0	0.0152321	0	0.0134195	0	0.043561	0		334.409	-0.00055464	0	-0.00978865	0	0.00142476	0	-0.00312761	0
	334.608	-0.00776032	0	0.00777186	0	0.00859451	0	0.0139758			334.609	0.0281545	0	0.00360239	0	0.0153082	0	0.0140031	0	0.0443459	0		334.609	-0.00107541	0	-0.0106813	0	0.00104825	0	-0.00344117	0
	334.808	-0.0079465	0	0.00633009	0	0.00765478	0	0.0134004			334.809	0.0282278	0	0.00380535	0	0.016832	0	0.0143543	0	0.0452195	0		334.809	-0.00195006	0	-0.0116265	0	0.000462072	0	-0.00362908	0
	335.008	-0.00795225	0	0.00519378	0	0.0070747	0	0.0135006			335.009	0.0278475	0	0.00282993	0	0.017343	0	0.0146179	0	0.0446933	0		335.009	-0.00325405	0	-0.0119562	0	0.000356495	0	-0.00463562	0
	335.208	-0.00780064	0	0.00478292	0	0.00716825	0	0.0134912			335.209	0.0264844	0	0.00281724	0	0.0172587	0	0.0143379	0	0.0447228	0		335.209	-0.00362581	0	-0.0114669	0	0.00109046	0	-0.00440841	0
	335.408	-0.00911689	0	0.00379592	0	0.0060469	0	0.0121858			335.409	0.026442	0	0.00273116	0	0.0179263	0	0.0136239	0	0.044619	0		335.409	-0.00297554	0	-0.0113685	0	0.00155354	0	-0.00399849	0
	335.608	-0.00864632	0	0.00383473	0	0.00621493	0	0.0112981			335.609	0.0262722	0	0.00283764	0	0.0185022	0	0.0140685	0	0.0454291	0		335.609	-0.00286333	0	-0.011015	0	0.00199204	0	-0.00366657	0
	335.808	-0.00777741	0	0.0035252	0	0.00632937	0	0.0112137			335.809	0.0259514	0	0.00264067	0	0.0186076	0	0.0142847	0	0.0467228	0		335.809	-0.00266244	0	-0.010599	0	0.0027113	0	-0.0027224	0
	336.008	-0.00740153	0	0.00415696	0	0.00626793	0	0.0113523			336.009	0.0259366	0	0.00281417	0	0.0193918	0	0.01489	0	0.0475507	0		336.009	-0.00226654	0	-0.0096252	0	0.00328154	0	-0.00204826	0
	336.208	-0.00656844	0	0.0042668	0	0.00656316	0	0.0120578			336.209	0.0262255	0	0.00297743	0	0.0190621	0	0.0147806	0	0.0488591	0		336.209	-0.00239126	0	-0.00908673	0	0.0031517	0	-0.00197725	0
	336.408	-0.00651133	0	0.00401356	0	0.00609417	0	0.0118381			336.409	0.0261108	0	0.00282972	0	0.0189737	0	0.0149399	0	0.0489384	0		336.409	-0.00153438	0	-0.00783628	0	0.00335842	0	-0.00198355	0
	336.608	-0.00654087	0	0.00514476	0	0.0067957	0	0.0124219			336.609	0.0265729	0	0.00164932	0	0.0185224	0	0.0144718	0	0.0483187	0		336.609	-0.000664822	0	-0.00680767	0	0.00352153	0	-0.00233337	0
	336.808	-0.00624855	0	0.00574611	0	0.00745537	0	0.0128146			336.809	0.0259287	0	0.0013161	0	0.0177116	0	0.0137914	0	0.047361	0		336.809	0.000161765	0	-0.00597764	0	0.00407949	0	-0.00192119	0
	337.008	-0.0059722	0	0.00583532	0	0.00726112	0	0.0134679			337.009	0.0261984	0	0.00149944	0	0.0177711	0	0.0136112	0	0.0473689	0		337.009	0.000670124	0	-0.00573159	0	0.00425984	0	-0.00223405	0
	337.208	-0.00639029	0	0.00624763	0	0.00791597	0	0.0133719			337.209	0.0264964	0	0.00107408	0	0.0178172	0	0.0131414	0	0.0464195	0		337.209	0.000817017	0	-0.00596229	0	0.00386615	0	-0.0020482	0
	337.408	-0.00711264	0	0.00560661	0	0.00831757	0	0.0137881			337.409	0.0256822	0	0.000316428	0	0.0170138	0	0.0128366	0	0.0459862	0		337.409	0.00086412	0	-0.00697319	0	0.00197372	0	-0.00254022	0
	337.608	-0.00643906	0	0.00588856	0	0.00897909	0	0.0144286			337.609	0.0263843	0	0.000245027	0	0.0174619	0	0.0125391	0	0.046786	0		337.609	0.000934456	0	-0.00763461	0	0.00116156	0	-0.00359494	0
	337.808	-0.00617551	0	0.00657728	0	0.00940837	0	0.0148395			337.809	0.0262148	0	-0.000558558	0	0.0160884	0	0.0129565	0	0.0460835	0		337.809	0.00060983	0	-0.00882761	0	0.000238823	0	-0.00316038	0
	338.008	-0.00647226	0	0.00662402	0	0.00867603	0	0.0156787			338.009	0.0274553	0	0.000116091	0	0.015839	0	0.0132848	0	0.0457146	0		338.009	0.000852327	0	-0.00931442	0	-0.000521515	0	-0.00292653	0
	338.208	-0.00708819	0	0.00596173	0	0.0071818	0	0.0157219			338.209	0.0270485	0	8.03064e-05	0	0.0153706	0	0.0130198	0	0.0448028	0		338.209	0.00100441	0	-0.00955046	0	-0.000618422	0	-0.00384831	0
	338.408	-0.00745194	0	0.0056728	0	0.00647837	0	0.0163895			338.409	0.0286603	0	0.000557103	0	0.0154113	0	0.0135536	0	0.0452524	0		338.409	0.000529726	0	-0.0110062	0	-0.00135475	0	-0.0042663	0
	338.608	-0.0075906	0	0.00486034	0	0.00582214	0	0.0169933			338.609	0.0287986	0	0.000131432	0	0.0153051	0	0.0143839	0	0.0445612	0		338.609	-3.85219e-05	0	-0.0117146	0	-0.00235875	0	-0.00469543	0
	338.808	-0.00772366	0	0.00481949	0	0.00619647	0	0.0167832			338.809	0.0294327	0	0.00103481	0	0.0159299	0	0.0144833	0	0.0444577	0		338.809	-0.000886155	0	-0.0122614	0	-0.00321281	0	-0.00514273	0
	339.008	-0.00734568	0	0.00599821	0	0.00674643	0	0.0170632			339.009	0.0299052	0	0.000996825	0	0.015833	0	0.0144804	0	0.0441007	0		339.009	-0.00108986	0	-0.0110727	0	-0.00301126	0	-0.0050303	0
	339.208	-0.00720089	0	0.0067749	0	0.00789812	0	0.0165152			339.209	0.0297436	0	0.00204256	0	0.0155624	0	0.0145203	0	0.044198	0		339.209	-0.000264497	0	-0.0109471	0	-0.00200883	0	-0.00392863	0
	339.408	-0.00659845	0	0.00712215	0	0.00844461	0	0.0165042			339.409	0.0301724	0	0.00225188	0	0.0154236	0	0.0148322	0	0.0439424	0		339.409	-0.000698453	0	-0.0114244	0	-0.00180102	0	-0.00433977	0
	339.608	-0.00583902	0	0.0072208	0	0.00961594	0	0.0169371			339.609	0.0293827	0	0.00148636	0	0.0148546	0	0.0144625	0	0.0444969	0		339.609	-0.000393974	0	-0.0105881	0	-0.000556721	0	-0.00390026	0
	339.808	-0.0050514	0	0.00768598	0	0.0101013	0	0.0172852			339.809	0.0306899	0	0.00265269	0	0.0157008	0	0.015264	0	0.0456714	0		339.809	-0.00096278	0	-0.0105799	0	-0.000411539	0	-0.00452945	0
	340.008	-0.00611899	0	0.00775372	0	0.00906026	0	0.0171479			340.009	0.0317968	0	0.00296401	0	0.0156948	0	0.0161714	0	0.0456749	0		340.009	-0.00140891	0	-0.0105804	0	-0.000501401	0	-0.00454255	0
	340.208	-0.00616418	0	0.00713428	0	0.009345	0	0.0159802			340.209	0.0317452	0	0.00319509	0	0.0161405	0	0.0165107	0	0.0468605	0		340.209	-0.00115668	0	-0.00938107	0	-0.000166677	0	-0.00422679	0
[truncated: 248 more rows]

## Sheet: Fig. 3B
Figure 3B
[truncated: 35 more rows]

## Sheet: Fig. 3C
Figure 3C
[truncated: 25 more rows]

## Sheet: Fig. 4B
Figure 4B
[truncated: 36 more rows]

## Sheet: Fig. 4C
Figure 4C
[truncated: 16 more rows]

[truncated: 10 more sheets: Fig. 4H, Fig. 4I, Table 1, Sup. Fig. 8D, Sup. Fig. 10A, Sup. Fig. 10B, Sup. Fig. 10D, Sup. Fig. 20A, Sup. Fig. 20B, Sup. Fig. 20C]
